# Supplementary material for: Association of gut microbiota with lactose intolerance and coeliac disease: a two-sample Mendelian randomization study
Source: Front Nutr. 2024 Aug 6;11:1395801. doi: 10.3389/fnut.2024.1395801 (PMC11333455; doi:10.3389/fnut.2024.1395801)
Supplement: Supplementary file 1 [file Data_Sheet_1.xlsx]

## Sheet: Catalogue
Catalogue
Table S1. IVs related to 196 Gut Microbiota taxa and Lactose intolerance (locus-wide significance, P < 1.0×10-5)
Table S2. IVs related to 196 Gut Microbiota taxa and Coeliac disease (locus-wide significance, P < 1.0×10-5)
Table S3. IVs related to Lactose intolerance and Gut Microbiota taxa (locus-wide significance, P < 1.0×10-5)
Table S4. IVs related to Coeliac disease and Gut Microbiota taxa (locus-wide significance, P < 5.0×10-8)
Table S5. Casual effects of MR analysis between gut microbiota and lactose intolerance (genome-wide statistical significance, P<1.0×10-5)
Table S6. Casual effects of MR analysis between gut microbiota and coeliac disease (genome-wide statistical significance, P<1.0×10-5)
Table S7. Cochrane's Q tests of gut microbiota on lactose intolerance
Table S8. MR-Egger intercept of gut microbiota on lactose intolerance
Table S9. MR-PRESSO Global Tests of gut microbiota on lactose intolerance
Table S10. Cochrane's Q tests of gut microbiota on coeliac disease
Table S11. MR-Egger intercept of gut microbiota on coeliac disease
Table S12. MR-PRESSO Global Tests of gut microbiota on coeliac disease
Table S13. Reverse MR analysis results between gut microbiota and lactose intolerance (genome-wide statistical significance, P<1.0×10-5)
Table S14. Reverse MR analysis results between gut microbiota and coeliac disease (genome-wide statistical significance, P<5.0×10-8)
Table S15. Cochrane's Q tests of lactose intolerance on gut microbiota
Table S16. MR-Egger intercept of lactose intolerance on gut microbiota
Table S17. MR-PRESSO Global Tests of lactose intolerance on gut microbiota
Table S18. Cochrane's Q tests of coeliac disease on gut microbiota
Table S19. MR-Egger intercept of coeliac disease on gut microbiota
Table S20. MR-PRESSO Global Tests of coeliac disease on gut microbiota

## Sheet: Table S1
Table S1. IVs related to 196 Gut Microbiota taxa and Lactose intolerance (locus-wide significance, P < 1.0×10-5)
exposure	outcome	chr	pos	SNP	re.allele	eff.allele	beta.gut_microbiota	SE.gut_microbiota	pval.gut_microbiota	beta.Lactose_Intolerance	SE.Lactose_Intolerance	pval.Lactose_Intolerance	F_value
class.Actinobacteria.id.419	Lactose Intolerance	2	136616754	rs182549	T	C	0.111489	0.012066	3.79e-20	-0.0601513	0.136031	0.658352	85.3772
class.Actinobacteria.id.419	Lactose Intolerance	1	207003553	rs6660520	G	A	0.0711483	0.0134495	1.11e-07	-0.215491	0.146769	0.142042	27.9843
class.Actinobacteria.id.419	Lactose Intolerance	16	81776768	rs8047955	G	A	0.0575816	0.0116762	8.34e-07	0.0599992	0.121313	0.620896	24.3199
class.Actinobacteria.id.419	Lactose Intolerance	15	94852795	rs72767435	C	T	-0.126352	0.0273626	2.57e-06	-0.174048	0.284677	0.540944	21.3231
class.Actinobacteria.id.419	Lactose Intolerance	22	35567355	rs134366	A	G	0.111877	0.023501	1.5e-06	0.147231	0.258234	0.568579	22.6624
class.Actinobacteria.id.419	Lactose Intolerance	5	475408	rs11745923	T	G	0.0563759	0.0115529	1.58e-06	0.084778	0.117975	0.472381	23.8124
class.Actinobacteria.id.419	Lactose Intolerance	10	126110032	rs1515761	C	T	0.0762317	0.0169884	4.96e-06	0.0791136	0.166773	0.63523	20.1357
class.Actinobacteria.id.419	Lactose Intolerance	1	114665485	rs12049045	G	A	0.0510452	0.0114325	8.63e-06	-0.13182	0.120178	0.272697	19.9356
class.Actinobacteria.id.419	Lactose Intolerance	17	75348675	rs11655079	C	T	-0.0560674	0.0124286	5.93e-06	0.192539	0.129018	0.135608	20.3507
class.Actinobacteria.id.419	Lactose Intolerance	2	161611969	rs1376754	A	G	0.0509242	0.0112503	6.71e-06	0.00110484	0.117962	0.992527	20.489
class.Actinobacteria.id.419	Lactose Intolerance	11	71221248	rs4945008	G	A	0.0540741	0.0121393	5.39e-06	0.109641	0.140013	0.433578	19.8421
class.Actinobacteria.id.419	Lactose Intolerance	8	65654844	rs80083040	G	T	0.155784	0.0348017	8.62e-06	0.371467	0.254824	0.144913	20.0376
class.Actinobacteria.id.419	Lactose Intolerance	7	95654718	rs961091	A	G	0.0501255	0.011255	8.68e-06	-0.101843	0.118498	0.390092	19.8348
class.Actinobacteria.id.419	Lactose Intolerance	6	14617591	rs857444	T	C	0.0509553	0.011539	8.92e-06	0.107084	0.121993	0.380059	19.5002
class.Alphaproteobacteria.id.2379	Lactose Intolerance	3	13726736	rs9813022	G	A	-0.0751277	0.0153867	1.05e-06	-0.178251	0.127093	0.160761	23.8403
class.Alphaproteobacteria.id.2379	Lactose Intolerance	2	169033340	rs76784716	G	A	0.133271	0.0267738	5.09e-07	0.540292	0.230763	0.0192154	24.7773
class.Alphaproteobacteria.id.2379	Lactose Intolerance	9	95517807	rs140912403	T	C	-0.160677	0.0317708	6.2e-07	0.076921	0.244804	0.753358	25.5772
class.Alphaproteobacteria.id.2379	Lactose Intolerance	3	84471266	rs55876211	T	C	-0.080811	0.0184159	7.54e-06	0.18701	0.149715	0.211628	19.2554
class.Alphaproteobacteria.id.2379	Lactose Intolerance	12	89471235	rs7960664	A	G	0.0969489	0.0215149	8.84e-06	-0.110427	0.163197	0.498626	20.3053
class.Alphaproteobacteria.id.2379	Lactose Intolerance	3	176407911	rs62285697	T	C	0.0805256	0.0180912	9.76e-06	0.0465234	0.139813	0.73932	19.8123
class.Bacilli.id.1673	Lactose Intolerance	9	101101172	rs28564647	G	T	-0.0613034	0.0137579	7.81e-06	-0.0827373	0.147162	0.573967	19.8548
class.Bacilli.id.1673	Lactose Intolerance	4	151687420	rs7666190	A	C	-0.104044	0.0247934	8.47e-06	-0.196529	0.25623	0.44308	17.6102
class.Bacilli.id.1673	Lactose Intolerance	4	7431487	rs4459992	C	T	0.0535854	0.0116362	4.3e-06	0.0497814	0.126015	0.692811	21.2066
class.Bacilli.id.1673	Lactose Intolerance	1	200418805	rs57872228	T	C	-0.0714773	0.0146647	9.22e-07	0.0779938	0.161804	0.629787	23.7569
class.Bacilli.id.1673	Lactose Intolerance	8	10143164	rs2952251	G	A	-0.0598868	0.0123903	1.08e-06	-0.0646962	0.1325	0.625357	23.3615
class.Bacilli.id.1673	Lactose Intolerance	5	174173171	rs77558518	G	A	-0.107255	0.0222879	1.34e-06	-0.120174	0.224745	0.592849	23.1577
class.Bacilli.id.1673	Lactose Intolerance	16	991253	rs35344081	A	G	0.0619529	0.0127066	1.01e-06	0.161699	0.13669	0.236824	23.7718
class.Bacilli.id.1673	Lactose Intolerance	7	36349586	rs78938557	C	T	0.108007	0.0232858	1.07e-06	-0.191791	0.24148	0.42706	21.5142
class.Bacilli.id.1673	Lactose Intolerance	4	98049499	rs11730038	A	G	-0.0630747	0.0128717	1.96e-06	0.0826693	0.136557	0.544924	24.0124
class.Bacilli.id.1673	Lactose Intolerance	13	24973509	rs9581006	T	C	0.225309	0.0467697	1.79e-06	0.0488683	0.301542	0.871258	23.2075
class.Bacilli.id.1673	Lactose Intolerance	12	100585559	rs11110282	G	A	-0.101189	0.0217379	4.85e-06	-0.162161	0.237643	0.495005	21.6688
class.Bacilli.id.1673	Lactose Intolerance	17	40835649	rs4028634	C	T	0.0520614	0.0109842	2.21e-06	-0.01956	0.119362	0.869833	22.4646
class.Bacilli.id.1673	Lactose Intolerance	15	58738075	rs694949	G	A	-0.081146	0.0180042	7.6e-06	0.100596	0.187234	0.591078	20.3135
class.Bacilli.id.1673	Lactose Intolerance	11	8332350	rs12797734	C	T	0.0572158	0.0126793	7.21e-06	0.043078	0.134328	0.748443	20.363
class.Bacilli.id.1673	Lactose Intolerance	19	51959855	rs34989881	G	A	0.111056	0.0246039	6.55e-06	-0.0166985	0.24184	0.944952	20.374
class.Bacilli.id.1673	Lactose Intolerance	3	64398863	rs13068444	G	A	0.0601035	0.0136407	9.53e-06	-0.0689091	0.155669	0.658009	19.4144
class.Bacilli.id.1673	Lactose Intolerance	2	231723657	rs1595463	A	C	0.0476864	0.0108547	7.97e-06	-0.126873	0.118039	0.282446	19.2998
class.Bacilli.id.1673	Lactose Intolerance	3	184371224	rs74663707	T	C	0.0979154	0.0224074	8.46e-06	0.100483	0.214147	0.63891	19.095
class.Bacteroidia.id.912	Lactose Intolerance	16	74290641	rs929878	T	C	-0.0548532	0.012153	4.73e-06	-0.107304	0.131422	0.414224	20.3723
class.Bacteroidia.id.912	Lactose Intolerance	22	27433885	rs17343978	C	A	-0.0552057	0.0120278	8.36e-06	-0.147594	0.133384	0.268498	21.0668
class.Bacteroidia.id.912	Lactose Intolerance	1	157495438	rs72706335	C	T	-0.22241	0.0493458	7.66e-06	0.228313	0.267179	0.39281	20.3145
class.Bacteroidia.id.912	Lactose Intolerance	10	39062269	rs11146701	G	A	0.0473596	0.010541	7.08e-06	-0.0703808	0.117976	0.550794	20.1861
class.Bacteroidia.id.912	Lactose Intolerance	8	70916181	rs62531359	G	T	0.0655728	0.0149891	9.09e-06	0.114821	0.168393	0.495325	19.1381
class.Bacteroidia.id.912	Lactose Intolerance	2	213189994	rs4146051	G	A	-0.107377	0.0245661	8.76e-06	0.0686668	0.282314	0.807829	19.1051
class.Bacteroidia.id.912	Lactose Intolerance	8	13110185	rs79585701	C	A	0.0646823	0.0149628	9.99e-06	0.31253	0.159342	0.0498355	18.6872
class.Bacteroidia.id.912	Lactose Intolerance	3	195936789	rs4916508	A	G	-0.0466729	0.0105312	8.47e-06	-0.117722	0.116988	0.314283	19.6413
class.Bacteroidia.id.912	Lactose Intolerance	13	70523029	rs55773148	A	G	-0.121514	0.0236759	3.9e-07	-0.309383	0.272574	0.256358	26.3413
class.Bacteroidia.id.912	Lactose Intolerance	3	89339527	rs7631304	A	G	-0.0645771	0.0132957	8.37e-07	-0.0778128	0.153435	0.612057	23.5902
class.Bacteroidia.id.912	Lactose Intolerance	17	6461200	rs73975615	A	G	-0.207018	0.0442633	1.22e-06	-0.1366	0.66138	0.836371	21.874
class.Bacteroidia.id.912	Lactose Intolerance	14	59317502	rs111845179	C	T	0.102648	0.0213843	9.24e-07	-0.0400405	0.252681	0.874092	23.0415
class.Bacteroidia.id.912	Lactose Intolerance	2	53831026	rs2032750	C	T	-0.0508393	0.0106807	1.92e-06	-0.214259	0.116411	0.0656884	22.6567
class.Betaproteobacteria.id.2867	Lactose Intolerance	20	30596130	rs6087811	G	T	-0.0978177	0.0198522	7.44e-07	-0.00558833	0.220815	0.97981	24.2783
class.Betaproteobacteria.id.2867	Lactose Intolerance	4	45642485	rs4033856	T	C	0.0832423	0.0167237	5.17e-07	-0.0631515	0.18233	0.729073	24.7756
class.Betaproteobacteria.id.2867	Lactose Intolerance	5	173497796	rs62395635	C	T	0.109741	0.0236	2.94e-06	-0.0969797	0.238965	0.684866	21.6228
class.Betaproteobacteria.id.2867	Lactose Intolerance	7	111285025	rs2613606	T	C	-0.0513106	0.0109091	2.2e-06	-0.0274985	0.116718	0.813745	22.1226
class.Betaproteobacteria.id.2867	Lactose Intolerance	1	153240013	rs1928341	G	A	0.0525581	0.0110408	2.02e-06	0.219852	0.117191	0.0606529	22.661
class.Betaproteobacteria.id.2867	Lactose Intolerance	3	70592215	rs11128180	G	A	0.0592944	0.0128769	3.67e-06	0.00744554	0.136254	0.956422	21.2033
class.Betaproteobacteria.id.2867	Lactose Intolerance	13	58689340	rs2321387	A	G	-0.0494596	0.0109424	5.8e-06	0.086817	0.117737	0.460891	20.4304
class.Betaproteobacteria.id.2867	Lactose Intolerance	4	23588462	rs1511453	G	A	0.0923492	0.0199158	4.76e-06	-0.158524	0.245942	0.519213	21.5016
class.Betaproteobacteria.id.2867	Lactose Intolerance	18	26569901	rs9964679	G	A	0.052911	0.0114866	4.85e-06	-0.0523023	0.128679	0.684408	21.2183
class.Betaproteobacteria.id.2867	Lactose Intolerance	8	112732674	rs56386628	T	C	-0.0622252	0.0135688	5.87e-06	0.134855	0.145958	0.355524	21.0306
class.Betaproteobacteria.id.2867	Lactose Intolerance	9	104899117	rs320161	G	A	0.0572286	0.01262	7.33e-06	0.162156	0.132035	0.219396	20.5641
class.Betaproteobacteria.id.2867	Lactose Intolerance	15	56786407	rs75242906	T	C	-0.121083	0.028075	9.27e-06	0.228749	0.242287	0.345106	18.6007
class.Clostridia.id.1859	Lactose Intolerance	14	52494072	rs2273429	G	A	-0.0724037	0.0153105	4.52e-06	-0.193894	0.180283	0.282152	22.3637
class.Clostridia.id.1859	Lactose Intolerance	4	152131744	rs6815608	C	T	0.103803	0.0210883	4.02e-07	0.231477	0.262264	0.377447	24.2292
class.Clostridia.id.1859	Lactose Intolerance	21	40703251	rs112334273	A	G	0.0641008	0.0127404	3.81e-07	0.0729507	0.142241	0.608044	25.3141
class.Clostridia.id.1859	Lactose Intolerance	4	161507301	rs6814436	C	T	0.0739995	0.0150815	9.65e-07	-0.221719	0.167891	0.18663	24.0751
class.Clostridia.id.1859	Lactose Intolerance	18	48792829	rs72915163	C	T	-0.0581025	0.0120557	1.34e-06	0.0145691	0.134458	0.913715	23.2275
class.Clostridia.id.1859	Lactose Intolerance	12	5942519	rs10774377	G	A	0.052659	0.0113858	3.24e-06	0.231635	0.126757	0.0676392	21.3902
class.Clostridia.id.1859	Lactose Intolerance	5	149077788	rs13179700	C	T	0.0511937	0.0109569	3.37e-06	0.0553703	0.12233	0.650814	21.8303
class.Clostridia.id.1859	Lactose Intolerance	5	105060362	rs1842454	A	G	-0.0547202	0.0127338	8.72e-06	-0.209352	0.138508	0.130666	18.4662
class.Clostridia.id.1859	Lactose Intolerance	3	131371980	rs76767978	A	G	0.0698882	0.0156319	8.4e-06	0.0977279	0.18269	0.592693	19.9888
class.Clostridia.id.1859	Lactose Intolerance	4	7420184	rs13105690	C	T	-0.0529097	0.011818	8.78e-06	0.0981295	0.131356	0.455033	20.044
class.Clostridia.id.1859	Lactose Intolerance	5	35770550	rs72738886	C	T	0.086617	0.0190393	8.24e-06	0.049904	0.205405	0.808041	20.6969
class.Clostridia.id.1859	Lactose Intolerance	3	89268714	rs6797343	T	G	0.0592279	0.0134556	9.36e-06	-0.214094	0.158743	0.177441	19.3751
class.Coriobacteriia.id.809	Lactose Intolerance	10	65799217	rs719099	G	A	0.0778402	0.0155815	5.43e-07	0.193239	0.178344	0.278578	24.9568
class.Coriobacteriia.id.809	Lactose Intolerance	1	176571431	rs240104	C	T	-0.0603429	0.0126849	1.52e-06	0.159788	0.142549	0.262315	22.6296
class.Coriobacteriia.id.809	Lactose Intolerance	10	1922731	rs11250875	C	T	0.06075	0.0130939	4.83e-06	-0.157771	0.143567	0.271795	21.5256
class.Coriobacteriia.id.809	Lactose Intolerance	17	37376685	rs34739816	T	G	0.0965017	0.0207666	3.88e-06	0.017553	0.223581	0.937424	21.5943
class.Coriobacteriia.id.809	Lactose Intolerance	12	11494021	rs1816223	G	A	-0.0586265	0.0129006	4.84e-06	0.162454	0.144571	0.261139	20.6523
class.Coriobacteriia.id.809	Lactose Intolerance	20	62072077	rs67561917	G	A	-0.0714367	0.0154113	5.39e-06	0.0895209	0.171905	0.602536	21.4863
class.Coriobacteriia.id.809	Lactose Intolerance	9	136512906	rs3025411	G	A	0.0926543	0.0209468	8.27e-06	-0.120887	0.224736	0.590642	19.5657
class.Coriobacteriia.id.809	Lactose Intolerance	17	8121332	rs11656361	C	A	0.0773006	0.017553	8.02e-06	0.154202	0.187354	0.410479	19.3939
class.Coriobacteriia.id.809	Lactose Intolerance	15	86433579	rs11073596	G	T	0.0510212	0.0114339	8.14e-06	0.116628	0.129421	0.367509	19.9118
class.Coriobacteriia.id.809	Lactose Intolerance	3	11654412	rs2442778	A	G	-0.116408	0.0258545	9.03e-06	-0.0170349	0.272287	0.950115	20.2719
class.Coriobacteriia.id.809	Lactose Intolerance	7	105084680	rs13307134	T	C	0.0565686	0.0126265	7.8e-06	0.0403636	0.137119	0.768476	20.0718
class.Coriobacteriia.id.809	Lactose Intolerance	19	52895166	rs12974142	A	G	0.0789796	0.0177205	8.51e-06	-0.190627	0.188708	0.312415	19.8646
class.Coriobacteriia.id.809	Lactose Intolerance	14	39660509	rs8010111	A	G	-0.103377	0.0229286	6.9e-06	0.182641	0.229078	0.425283	20.3278
class.Deltaproteobacteria.id.3087	Lactose Intolerance	20	33694801	rs6058181	T	C	0.0825716	0.0165958	3.4e-07	0.00317199	0.177842	0.98577	24.755
class.Deltaproteobacteria.id.3087	Lactose Intolerance	21	45064961	rs2838334	A	G	0.0561722	0.0124124	5.45e-06	-0.0773705	0.124482	0.534245	20.4801
class.Deltaproteobacteria.id.3087	Lactose Intolerance	17	2856662	rs4506934	T	C	-0.0936514	0.02012	3.59e-06	0.669238	0.196171	0.000646063	21.6656
class.Deltaproteobacteria.id.3087	Lactose Intolerance	9	81834426	rs17791387	G	A	-0.0735881	0.0154246	1.6e-06	0.173596	0.150143	0.2476	22.7607
class.Deltaproteobacteria.id.3087	Lactose Intolerance	16	71541641	rs9928243	A	C	-0.0538457	0.0117718	5.02e-06	-0.105954	0.117948	0.369019	20.9227
class.Deltaproteobacteria.id.3087	Lactose Intolerance	10	11855599	rs11599763	C	T	-0.0544219	0.0117397	3.94e-06	-0.128954	0.119117	0.278994	21.49
class.Deltaproteobacteria.id.3087	Lactose Intolerance	15	96161065	rs62020470	G	A	-0.0585411	0.0129358	4.85e-06	-0.0776416	0.128916	0.546998	20.4801
class.Deltaproteobacteria.id.3087	Lactose Intolerance	9	15269705	rs112381107	T	C	0.206594	0.0456908	4.63e-06	0.113972	0.268899	0.671676	20.4446
class.Deltaproteobacteria.id.3087	Lactose Intolerance	18	69312914	rs17084793	A	G	-0.0710762	0.015953	5.69e-06	-0.0751068	0.158744	0.63612	19.8501
class.Deltaproteobacteria.id.3087	Lactose Intolerance	1	203991605	rs2692012	G	A	0.110335	0.0253336	3.14e-06	-0.187169	0.235867	0.427465	18.9685
class.Deltaproteobacteria.id.3087	Lactose Intolerance	11	10658735	rs1035691	G	A	-0.055176	0.0121602	9.65e-06	-0.0487511	0.120796	0.686519	20.5883
class.Deltaproteobacteria.id.3087	Lactose Intolerance	2	233929283	rs3935584	T	C	-0.0523485	0.011566	7.5e-06	-0.0934236	0.118024	0.428615	20.4851
class.Deltaproteobacteria.id.3087	Lactose Intolerance	8	57867671	rs55744759	G	A	-0.0779693	0.0170738	7.31e-06	0.133411	0.180428	0.459656	20.8538
class.Erysipelotrichia.id.2147	Lactose Intolerance	13	40385457	rs17530232	G	A	0.10305	0.0224648	2.79e-06	-0.0283683	0.233899	0.903466	21.0423
class.Erysipelotrichia.id.2147	Lactose Intolerance	18	5830507	rs7234058	C	T	-0.0945759	0.0194091	9.12e-07	-0.190977	0.192006	0.319911	23.7438
class.Erysipelotrichia.id.2147	Lactose Intolerance	3	195793712	rs2300774	A	G	0.0524152	0.0106784	8.95e-07	0.0515907	0.118876	0.664298	24.0937
class.Erysipelotrichia.id.2147	Lactose Intolerance	17	70327224	rs35161940	C	T	-0.0806041	0.0167641	1.85e-06	-0.263739	0.182269	0.147902	23.1182
class.Erysipelotrichia.id.2147	Lactose Intolerance	10	133897233	rs10781552	T	C	-0.0552212	0.0116074	2.33e-06	0.287868	0.126014	0.0223469	22.6329
class.Erysipelotrichia.id.2147	Lactose Intolerance	14	56156504	rs8003149	T	C	0.0538798	0.0116888	4.08e-06	-0.0283952	0.129471	0.826403	21.2477
class.Erysipelotrichia.id.2147	Lactose Intolerance	8	38803551	rs62504403	T	C	0.0681159	0.0127883	1.12e-07	-0.0101665	0.134963	0.939954	28.3706
class.Erysipelotrichia.id.2147	Lactose Intolerance	14	48997206	rs4078432	T	C	-0.0608929	0.0133764	4.23e-06	0.317429	0.153176	0.0382366	20.7232
class.Erysipelotrichia.id.2147	Lactose Intolerance	14	80357610	rs56970041	G	T	0.0724144	0.0164471	5.4e-06	-0.0188045	0.186207	0.919561	19.3854
class.Erysipelotrichia.id.2147	Lactose Intolerance	8	2954952	rs7826267	G	T	-0.0839071	0.0199131	9.28e-06	-0.226427	0.245206	0.355791	17.755
class.Erysipelotrichia.id.2147	Lactose Intolerance	1	64139196	rs1884466	T	C	-0.0475363	0.0106939	9.53e-06	0.0172757	0.120477	0.885979	19.7598
class.Erysipelotrichia.id.2147	Lactose Intolerance	1	97457427	rs290833	G	T	-0.0497374	0.0111376	8.03e-06	0.0469345	0.122044	0.700556	19.9425
class.Gammaproteobacteria.id.3303	Lactose Intolerance	2	167986992	rs6706173	C	A	0.074251	0.0146392	1.99e-07	-0.194964	0.164743	0.236635	25.7257
class.Gammaproteobacteria.id.3303	Lactose Intolerance	12	43572952	rs11181912	A	G	-0.0579153	0.0118796	9.95e-07	-0.0337489	0.123788	0.785133	23.7673
class.Gammaproteobacteria.id.3303	Lactose Intolerance	18	48185248	rs79795896	G	A	-0.15921	0.0351373	7.92e-06	-0.0843196	0.274064	0.758338	20.5307
class.Gammaproteobacteria.id.3303	Lactose Intolerance	10	48385682	rs2234691	C	T	0.0762905	0.0171962	8.39e-06	0.00554148	0.182357	0.975758	19.6823
class.Gammaproteobacteria.id.3303	Lactose Intolerance	1	186502694	rs12404135	G	A	-0.0788843	0.0172415	8.89e-06	-0.0175441	0.176753	0.920934	20.9329
class.Gammaproteobacteria.id.3303	Lactose Intolerance	6	137612554	rs9494710	T	C	-0.0549673	0.0120924	4.55e-06	-0.0684122	0.119742	0.567777	20.6625
class.Gammaproteobacteria.id.3303	Lactose Intolerance	3	18615903	rs75101789	T	C	0.0729012	0.0163003	8.79e-06	0.196498	0.176878	0.2666	20.0023
class.Lentisphaeria.id.2250	Lactose Intolerance	15	25162535	rs17114848	A	G	0.152377	0.0324332	4.06e-06	0.021192	0.181658	0.90713	22.0729
class.Lentisphaeria.id.2250	Lactose Intolerance	21	21023966	rs2825714	G	A	-0.13741	0.0289246	1.72e-06	0.085614	0.163627	0.600815	22.5685
class.Lentisphaeria.id.2250	Lactose Intolerance	20	61394262	rs77599476	G	A	0.230292	0.0480168	1.86e-06	-0.0164873	0.255608	0.94857	23.0022
class.Lentisphaeria.id.2250	Lactose Intolerance	7	146795379	rs11770843	T	C	0.109431	0.0234879	1.91e-06	0.0254628	0.129932	0.844633	21.7066
class.Lentisphaeria.id.2250	Lactose Intolerance	1	11943792	rs72640280	G	A	0.220207	0.0486196	5.18e-06	0.453957	0.250744	0.0702269	20.5134
class.Lentisphaeria.id.2250	Lactose Intolerance	9	111086170	rs62570196	T	C	-0.21635	0.0439866	1.08e-06	0.0114833	0.217007	0.957798	24.1922
class.Lentisphaeria.id.2250	Lactose Intolerance	15	101242690	rs1002941	A	G	0.105025	0.0233484	8.15e-06	-0.00654756	0.129473	0.959668	20.2334
class.Melainabacteria.id.1589	Lactose Intolerance	3	14306949	rs9864379	C	T	-0.159735	0.0292553	5.36e-08	0.416306	0.186687	0.0257496	29.8118
class.Melainabacteria.id.1589	Lactose Intolerance	16	80493705	rs11150282	C	T	0.0989488	0.0196972	6.03e-07	0.0172425	0.125527	0.890746	25.2356
class.Melainabacteria.id.1589	Lactose Intolerance	9	115975389	rs4129395	A	G	0.0896187	0.0185106	1.48e-06	0.194074	0.11645	0.095597	23.44
class.Melainabacteria.id.1589	Lactose Intolerance	15	100747683	rs79790072	C	T	0.226722	0.0487841	3.29e-06	0.0977376	0.259002	0.705905	21.5989
class.Melainabacteria.id.1589	Lactose Intolerance	9	26184578	rs10738747	A	G	0.0814624	0.0184409	9.96e-06	0.00684219	0.116745	0.953264	19.5141
class.Melainabacteria.id.1589	Lactose Intolerance	18	1008278	rs789069	C	A	-0.103539	0.0234287	6.85e-06	-0.0462107	0.155354	0.766119	19.5305
class.Melainabacteria.id.1589	Lactose Intolerance	9	24648997	rs113884518	C	T	-0.205352	0.0454982	8.06e-06	0.00532429	0.251037	0.983079	20.3708
class.Melainabacteria.id.1589	Lactose Intolerance	11	2937631	rs367480	A	G	-0.083758	0.0185796	8.2e-06	0.0482635	0.11763	0.681587	20.3226
class.Melainabacteria.id.1589	Lactose Intolerance	17	53906328	rs28678345	C	T	0.214848	0.0470878	6.69e-06	-0.241792	0.270243	0.370936	20.8184
class.Melainabacteria.id.1589	Lactose Intolerance	14	107061448	rs10148250	A	G	0.0861928	0.0193381	8.67e-06	0.141963	0.116498	0.222998	19.8662
class.Methanobacteria.id.119	Lactose Intolerance	13	41956181	rs73457410	G	A	0.21534	0.0436695	1.41e-06	0.344878	0.21714	0.112224	24.316
class.Methanobacteria.id.119	Lactose Intolerance	2	125440268	rs10202904	G	T	-0.121754	0.0235357	3.01e-07	-0.00701881	0.117202	0.952246	26.7615
class.Methanobacteria.id.119	Lactose Intolerance	3	15013348	rs62241835	T	G	-0.203385	0.0417931	1.63e-06	-0.146204	0.196452	0.456743	23.6827
class.Methanobacteria.id.119	Lactose Intolerance	4	104418307	rs894996	A	C	0.216999	0.0449076	1.88e-06	-0.329104	0.217331	0.12995	23.3495
class.Methanobacteria.id.119	Lactose Intolerance	12	21338861	rs75208022	T	C	-0.227245	0.048763	5.92e-06	-0.170302	0.22559	0.450299	21.7173
class.Methanobacteria.id.119	Lactose Intolerance	5	178160975	rs56131665	A	G	0.178661	0.039298	6.18e-06	0.00156974	0.195889	0.993606	20.669
class.Methanobacteria.id.119	Lactose Intolerance	3	2086167	rs4257531	A	G	0.164498	0.0364959	7.44e-06	-0.193531	0.178701	0.278814	20.3158
class.Methanobacteria.id.119	Lactose Intolerance	19	46439321	rs10424197	A	G	-0.111274	0.0247517	9.28e-06	-0.125528	0.122826	0.306779	20.2106
class.Methanobacteria.id.119	Lactose Intolerance	19	28827760	rs6508769	C	T	0.153519	0.0344519	8.23e-06	-0.104697	0.163703	0.522462	19.8564
class.Methanobacteria.id.119	Lactose Intolerance	7	10773932	rs73068003	T	G	-0.15814	0.0351803	8.45e-06	0.0543192	0.175698	0.757198	20.2063
class.Mollicutes.id.3920	Lactose Intolerance	11	47103877	rs72901605	C	T	-0.0841852	0.0178119	3.26e-06	-0.259012	0.147538	0.0791627	22.3383
class.Mollicutes.id.3920	Lactose Intolerance	14	46519718	rs74603314	C	T	0.221639	0.0462918	1.56e-06	-0.151818	0.304441	0.618006	22.9238
class.Mollicutes.id.3920	Lactose Intolerance	8	59440824	rs10108398	A	G	0.0769142	0.0153953	1.09e-06	0.0119653	0.130994	0.927221	24.9596
class.Mollicutes.id.3920	Lactose Intolerance	2	157532549	rs11890098	G	A	0.074438	0.0153389	9.57e-07	-0.0370924	0.135131	0.783707	23.5507
class.Mollicutes.id.3920	Lactose Intolerance	1	109965986	rs3768491	G	A	-0.0681052	0.0149061	4.23e-06	-0.152504	0.128296	0.234562	20.8753
class.Mollicutes.id.3920	Lactose Intolerance	14	97159674	rs17214486	A	C	0.06099	0.0135623	6.61e-06	-0.025048	0.119846	0.834447	20.2233
class.Mollicutes.id.3920	Lactose Intolerance	1	61850864	rs12566890	G	T	-0.101147	0.0230978	3.65e-06	-0.117835	0.223993	0.598842	19.1763
class.Mollicutes.id.3920	Lactose Intolerance	11	108439087	rs78169027	G	A	-0.108283	0.0237289	5.88e-06	0.00489689	0.206477	0.981079	20.824
class.Mollicutes.id.3920	Lactose Intolerance	13	73170489	rs4885016	C	T	-0.0819606	0.0181628	7.27e-06	0.00084166	0.162505	0.995868	20.3632
class.Mollicutes.id.3920	Lactose Intolerance	15	95309676	rs28537087	A	G	0.0820873	0.0188312	8.07e-06	0.152438	0.175984	0.38638	19.0019
class.Mollicutes.id.3920	Lactose Intolerance	7	79490250	rs2464826	C	A	0.0944239	0.0211806	8.4e-06	0.109248	0.180929	0.545965	19.8741
class.Mollicutes.id.3920	Lactose Intolerance	20	16259524	rs6043847	C	T	-0.114937	0.0248606	4.55e-06	-0.046052	0.244839	0.850805	21.3746
class.Negativicutes.id.2164	Lactose Intolerance	5	165266628	rs1643968	C	T	-0.0565284	0.0112298	4.15e-07	-0.0221858	0.126684	0.86098	25.339
class.Negativicutes.id.2164	Lactose Intolerance	16	21249925	rs60274479	C	T	-0.0659623	0.0134137	1.16e-06	0.0892219	0.15202	0.557265	24.1822
class.Negativicutes.id.2164	Lactose Intolerance	3	142135117	rs13086907	A	G	0.0625312	0.0131735	1.95e-06	0.0877266	0.140793	0.533226	22.5315
class.Negativicutes.id.2164	Lactose Intolerance	4	17413426	rs73232831	A	G	-0.151829	0.0314932	1.87e-06	-0.27767	0.255336	0.276829	23.2421
class.Negativicutes.id.2164	Lactose Intolerance	15	101245088	rs71405394	A	G	-0.114178	0.02405	2.17e-06	0.0317741	0.229507	0.889889	22.539
class.Negativicutes.id.2164	Lactose Intolerance	9	124912908	rs61249479	C	A	0.0777075	0.0168628	2.95e-06	0.0208805	0.206705	0.919538	21.2357
class.Negativicutes.id.2164	Lactose Intolerance	7	22817571	rs4722181	G	T	0.0501306	0.0105798	2e-06	0.110533	0.115934	0.340384	22.4518
class.Negativicutes.id.2164	Lactose Intolerance	10	115597993	rs4463806	C	T	-0.0543966	0.0129365	7.81e-06	0.0121497	0.137189	0.92943	17.6811
class.Negativicutes.id.2164	Lactose Intolerance	10	5579818	rs9423647	A	G	0.047817	0.0105282	6.06e-06	0.0298906	0.116006	0.796666	20.628
class.Negativicutes.id.2164	Lactose Intolerance	10	80086072	rs1649999	G	A	0.0748989	0.0166458	7.58e-06	-0.159171	0.18375	0.386361	20.2462
class.Negativicutes.id.2164	Lactose Intolerance	7	75609677	rs1135612	A	G	0.0529785	0.0119177	9.26e-06	-0.246522	0.132706	0.0632175	19.7614
class.Verrucomicrobiae.id.4029	Lactose Intolerance	12	130309670	rs111862613	C	T	0.090699	0.0196746	3.74e-06	0.149716	0.158991	0.346364	21.2517
class.Verrucomicrobiae.id.4029	Lactose Intolerance	4	95027272	rs11729256	C	T	0.0749798	0.0150177	6.73e-07	0.0608193	0.132385	0.645938	24.9277
class.Verrucomicrobiae.id.4029	Lactose Intolerance	4	100544188	rs74542928	C	T	0.112164	0.0236422	1.63e-06	-0.0967868	0.193757	0.617409	22.5076
class.Verrucomicrobiae.id.4029	Lactose Intolerance	11	130280667	rs4936098	G	A	0.0648843	0.0135928	1.12e-06	0.140942	0.121162	0.244725	22.7856
class.Verrucomicrobiae.id.4029	Lactose Intolerance	6	56341481	rs9349825	G	A	-0.0704036	0.0147128	2.54e-06	-0.000338766	0.132878	0.997966	22.8981
class.Verrucomicrobiae.id.4029	Lactose Intolerance	16	81063149	rs2602429	T	C	0.0746844	0.0156194	2.58e-06	-0.122237	0.142878	0.392255	22.8628
class.Verrucomicrobiae.id.4029	Lactose Intolerance	10	5064327	rs4242783	A	G	0.0689292	0.0147693	2.64e-06	0.144487	0.132286	0.274731	21.7815
class.Verrucomicrobiae.id.4029	Lactose Intolerance	1	41074472	rs61779207	A	G	-0.0758309	0.0167762	6.72e-06	-0.125558	0.151249	0.406462	20.4318
class.Verrucomicrobiae.id.4029	Lactose Intolerance	18	49473635	rs117107102	G	A	0.204683	0.0431573	2.92e-06	0.332866	0.293936	0.257449	22.4934
class.Verrucomicrobiae.id.4029	Lactose Intolerance	15	97570657	rs12908520	A	G	0.0618926	0.0130946	2.17e-06	-0.0908881	0.117098	0.437647	22.3404
class.Verrucomicrobiae.id.4029	Lactose Intolerance	20	31867840	rs941682	A	G	-0.0631436	0.0143767	9.61e-06	0.224432	0.130195	0.0847415	19.2902
family.Acidaminococcaceae.id.2166	Lactose Intolerance	9	107117653	rs2933324	G	A	-0.0662557	0.0140257	2.24e-06	-0.0232135	0.129241	0.857455	22.3152
family.Acidaminococcaceae.id.2166	Lactose Intolerance	6	5723181	rs6923842	C	T	-0.0796106	0.0169192	2.21e-06	0.0169506	0.148983	0.909416	22.1401
family.Acidaminococcaceae.id.2166	Lactose Intolerance	11	114701288	rs6589457	G	A	0.165911	0.0349516	2.32e-06	0.0267315	0.260406	0.918238	22.5328
family.Acidaminococcaceae.id.2166	Lactose Intolerance	6	158647999	rs262812	C	T	-0.065675	0.0142257	3.25e-06	-0.0747312	0.131595	0.570112	21.3135
family.Acidaminococcaceae.id.2166	Lactose Intolerance	3	186553389	rs74540770	A	G	-0.108969	0.0243533	7.09e-06	-0.248877	0.211724	0.239803	20.0213
family.Acidaminococcaceae.id.2166	Lactose Intolerance	20	61991833	rs45497800	C	T	-0.117863	0.0257351	5.86e-06	-0.0280063	0.213676	0.895721	20.975
family.Acidaminococcaceae.id.2166	Lactose Intolerance	3	18462531	rs78702810	C	T	-0.143755	0.0323244	9.16e-06	-0.532777	0.29307	0.0690771	19.7782
family.Actinomycetaceae.id.421	Lactose Intolerance	6	133007480	rs35011108	G	A	0.241826	0.0503796	1.83e-06	-0.3471	0.279137	0.213691	23.0408
family.Actinomycetaceae.id.421	Lactose Intolerance	9	76394568	rs2889192	T	G	0.0887537	0.0195009	3.64e-06	-0.130612	0.138134	0.34438	20.7141
family.Actinomycetaceae.id.421	Lactose Intolerance	6	67207371	rs34583783	T	G	0.123756	0.026427	5.48e-06	0.087276	0.185864	0.638663	21.9299
family.Actinomycetaceae.id.421	Lactose Intolerance	15	29850991	rs58484246	C	T	0.0761407	0.0169007	6.12e-06	-0.0996202	0.121477	0.412175	20.2967
family.Actinomycetaceae.id.421	Lactose Intolerance	6	169224781	rs4073240	A	G	0.0747546	0.0164684	6.05e-06	-0.00212498	0.119469	0.985809	20.6051
family.Alcaligenaceae.id.2875	Lactose Intolerance	2	239900775	rs62191117	G	A	0.0684302	0.0133636	2.76e-07	-0.208121	0.144172	0.148864	26.221
family.Alcaligenaceae.id.2875	Lactose Intolerance	13	58545246	rs9537886	C	A	-0.0570888	0.0110683	2.35e-07	0.118763	0.116161	0.306592	26.6038
family.Alcaligenaceae.id.2875	Lactose Intolerance	4	45642485	rs4033856	T	C	0.081834	0.0168931	1.03e-06	-0.0631515	0.18233	0.729073	23.4665
family.Alcaligenaceae.id.2875	Lactose Intolerance	3	70588939	rs7638039	C	T	0.0603335	0.0127779	2.7e-06	0.0657458	0.135328	0.627092	22.2946
family.Alcaligenaceae.id.2875	Lactose Intolerance	5	173497796	rs62395635	C	T	0.110583	0.0238514	3.35e-06	-0.0969797	0.238965	0.684866	21.4955
family.Alcaligenaceae.id.2875	Lactose Intolerance	7	104214487	rs6969323	C	A	-0.0593564	0.0129137	3.89e-06	0.0906411	0.135986	0.505063	21.127
family.Alcaligenaceae.id.2875	Lactose Intolerance	5	104233461	rs1153990	G	A	-0.058727	0.0128306	5.97e-06	-0.0520177	0.137007	0.704189	20.95
family.Alcaligenaceae.id.2875	Lactose Intolerance	18	26569901	rs9964679	G	A	0.0537051	0.0116008	4.47e-06	-0.0523023	0.128679	0.684408	21.4316
family.Alcaligenaceae.id.2875	Lactose Intolerance	9	82485327	rs112135816	G	T	-0.0775052	0.0171554	5.28e-06	-0.0400116	0.182093	0.82608	20.4109
family.Alcaligenaceae.id.2875	Lactose Intolerance	16	85945839	rs147968	T	C	0.0489475	0.0110321	9.13e-06	0.000566074	0.117551	0.996158	19.6855
family.Alcaligenaceae.id.2875	Lactose Intolerance	11	20763367	rs74776516	G	T	-0.0944052	0.0213287	6.85e-06	0.331488	0.221587	0.134662	19.5914
family.Alcaligenaceae.id.2875	Lactose Intolerance	15	71522509	rs28480294	C	T	-0.0516967	0.0115503	6.61e-06	0.216165	0.12286	0.0785021	20.0326
family.Bacteroidaceae.id.917	Lactose Intolerance	13	24910476	rs9507307	T	C	0.0604456	0.0129128	2.13e-06	-0.157329	0.14666	0.283382	21.9124
family.Bacteroidaceae.id.917	Lactose Intolerance	3	10593224	rs6795673	T	C	0.0538565	0.0105251	3.38e-07	-0.0861575	0.116947	0.461292	26.1832
family.Bacteroidaceae.id.917	Lactose Intolerance	20	58605432	rs66474973	T	G	0.0812515	0.0164479	6.81e-07	-0.198097	0.179618	0.27008	24.403
family.Bacteroidaceae.id.917	Lactose Intolerance	1	10644351	rs11585893	G	A	-0.0740746	0.0147633	1.8e-06	0.0418296	0.172062	0.807922	25.175
family.Bacteroidaceae.id.917	Lactose Intolerance	19	24342250	rs17619981	G	T	0.0880978	0.0187002	2.69e-06	0.0404394	0.192938	0.833981	22.1941
family.Bacteroidaceae.id.917	Lactose Intolerance	14	22045949	rs2023437	C	T	-0.0782324	0.0167634	5.02e-06	-0.0203626	0.183711	0.911743	21.7796
family.Bacteroidaceae.id.917	Lactose Intolerance	3	77215327	rs66710942	T	C	0.0488038	0.0107412	5.86e-06	0.0971631	0.118992	0.414183	20.6443
family.Bacteroidaceae.id.917	Lactose Intolerance	1	102960989	rs1340391	C	T	-0.0592004	0.0132244	6.73e-06	0.119748	0.145953	0.411957	20.0399
family.BacteroidalesS24.7group.id.11173	Lactose Intolerance	22	25943322	rs738193	C	T	0.0847328	0.0165856	3.82e-07	-0.0232648	0.120223	0.846556	26.1
family.BacteroidalesS24.7group.id.11173	Lactose Intolerance	7	90714667	rs941000	T	C	0.0850266	0.0163382	3.16e-07	0.224564	0.117328	0.055623	27.0831
family.BacteroidalesS24.7group.id.11173	Lactose Intolerance	15	47352866	rs689695	A	C	0.0814578	0.0167057	1.28e-06	-0.237776	0.121013	0.0494288	23.7759
family.BacteroidalesS24.7group.id.11173	Lactose Intolerance	2	53139362	rs17043785	C	T	-0.176187	0.0347133	5.12e-07	-0.284268	0.264429	0.282362	25.7606
family.BacteroidalesS24.7group.id.11173	Lactose Intolerance	6	151515172	rs10872669	G	A	-0.123071	0.0275665	9.49e-06	0.029227	0.182117	0.872499	19.9317
family.BacteroidalesS24.7group.id.11173	Lactose Intolerance	1	242767252	rs12748533	T	G	-0.0821108	0.0172701	2.59e-06	0.121351	0.130411	0.352097	22.6054
family.BacteroidalesS24.7group.id.11173	Lactose Intolerance	3	158653545	rs61508842	C	T	0.122574	0.0272389	7.83e-06	0.20828	0.191185	0.27597	20.2498
family.BacteroidalesS24.7group.id.11173	Lactose Intolerance	6	63236747	rs78609301	G	A	-0.0867065	0.0195709	7.09e-06	0.244847	0.144744	0.090725	19.6283
family.Bifidobacteriaceae.id.433	Lactose Intolerance	2	136616754	rs182549	T	C	0.11707	0.0126703	5.94e-20	-0.0601513	0.136031	0.658352	85.3717
family.Bifidobacteriaceae.id.433	Lactose Intolerance	5	521096	rs4957061	C	T	0.0569873	0.0116907	1.15e-06	0.0505033	0.118753	0.670633	23.7614
family.Bifidobacteriaceae.id.433	Lactose Intolerance	2	192878532	rs13020688	A	G	0.0584045	0.0122081	1.57e-06	-0.11105	0.120486	0.356692	22.8872
family.Bifidobacteriaceae.id.433	Lactose Intolerance	17	72897722	rs540489	G	T	-0.0632518	0.013817	5.37e-06	0.026768	0.138656	0.846918	20.9567
family.Bifidobacteriaceae.id.433	Lactose Intolerance	6	14617591	rs857444	T	C	0.0553965	0.0120669	3.82e-06	0.107084	0.121993	0.380059	21.0752
family.Bifidobacteriaceae.id.433	Lactose Intolerance	11	13098051	rs10831953	A	G	0.0537537	0.0123746	9.95e-06	-0.212929	0.121462	0.0795932	18.8693
family.Bifidobacteriaceae.id.433	Lactose Intolerance	15	92463303	rs7174549	T	C	0.0551726	0.0124655	6.87e-06	0.192755	0.123689	0.119143	19.5898
family.Bifidobacteriaceae.id.433	Lactose Intolerance	5	142793467	rs73797465	G	T	-0.0942612	0.0208421	4.85e-06	0.257126	0.246214	0.296339	20.4542
family.Bifidobacteriaceae.id.433	Lactose Intolerance	4	1517826	rs55888705	G	A	0.053673	0.0120586	8.66e-06	0.0789586	0.120414	0.512	19.8114
family.Bifidobacteriaceae.id.433	Lactose Intolerance	6	97406220	rs6899771	G	A	-0.0914312	0.0202604	7.28e-06	-0.0746255	0.20647	0.717774	20.3655
family.Christensenellaceae.id.1866	Lactose Intolerance	9	137786999	rs62573205	A	G	-0.0654804	0.0133503	1.49e-06	-0.00881052	0.146469	0.952034	24.057
family.Christensenellaceae.id.1866	Lactose Intolerance	8	62220151	rs870002	T	C	0.0488951	0.0109817	6.54e-06	0.0415699	0.1182	0.725071	19.8241
family.Christensenellaceae.id.1866	Lactose Intolerance	5	3174785	rs12657403	G	A	0.078108	0.0171887	5.59e-06	0.185731	0.181318	0.305677	20.6493
family.Christensenellaceae.id.1866	Lactose Intolerance	11	123936128	rs117186816	A	G	-0.206476	0.0436362	6.52e-06	0.00492495	0.291664	0.986528	22.3894
family.Christensenellaceae.id.1866	Lactose Intolerance	22	29828040	rs9608766	C	T	-0.0682134	0.01496	3.33e-06	0.0958065	0.154746	0.535836	20.7911
family.Christensenellaceae.id.1866	Lactose Intolerance	6	169640257	rs4076564	A	G	-0.188623	0.039209	8.06e-06	0.216821	0.31046	0.484937	23.1429
family.Christensenellaceae.id.1866	Lactose Intolerance	9	15518852	rs72706624	T	G	0.0882626	0.0197575	6.38e-06	0.296923	0.198079	0.13387	19.9568
family.Christensenellaceae.id.1866	Lactose Intolerance	7	120333701	rs77867022	T	G	-0.160443	0.0379589	8.82e-06	-0.112905	0.304365	0.710673	17.8656
family.Christensenellaceae.id.1866	Lactose Intolerance	17	13541941	rs7211194	T	C	0.0492094	0.0110916	9.94e-06	-0.0758588	0.117196	0.51745	19.6836
family.Christensenellaceae.id.1866	Lactose Intolerance	9	83043376	rs892686	G	A	0.0506107	0.0109651	4.12e-06	-0.0781311	0.117379	0.505648	21.3041
family.Christensenellaceae.id.1866	Lactose Intolerance	9	38002256	rs12380890	G	A	-0.0503972	0.0111047	5.78e-06	0.117254	0.117136	0.316827	20.5966
family.Clostridiaceae1.id.1869	Lactose Intolerance	6	165722832	rs550843	C	T	-0.0734787	0.0168383	7.09e-06	-0.0490792	0.180782	0.78602	19.0425
family.Clostridiaceae1.id.1869	Lactose Intolerance	3	132596627	rs12186080	A	G	0.0748236	0.016246	5.34e-06	-0.0358165	0.155585	0.817932	21.2122
family.Clostridiaceae1.id.1869	Lactose Intolerance	10	43270264	rs2795528	A	G	-0.180969	0.0390911	3.81e-06	0.17426	0.248284	0.482768	21.4315
family.Clostridiaceae1.id.1869	Lactose Intolerance	1	3041519	rs2817172	T	C	0.0563367	0.012392	5.27e-06	-0.114301	0.120956	0.344669	20.668
family.Clostridiaceae1.id.1869	Lactose Intolerance	9	136710881	rs12341505	A	G	0.0814503	0.0179338	4.54e-06	-0.0232675	0.166885	0.889117	20.6272
family.Clostridiaceae1.id.1869	Lactose Intolerance	7	30934659	rs4723021	C	T	-0.106376	0.0241944	7.42e-06	-0.175388	0.243357	0.471094	19.3313
family.Clostridiaceae1.id.1869	Lactose Intolerance	22	47806774	rs881532	G	A	-0.0533035	0.0119011	7.9e-06	0.0356662	0.115694	0.757869	20.0604
family.Clostridiaceae1.id.1869	Lactose Intolerance	1	101804809	rs10875374	T	C	-0.0536759	0.0119436	8.1e-06	-0.136766	0.116094	0.238773	20.1971
family.Clostridiaceae1.id.1869	Lactose Intolerance	6	48093014	rs62397761	G	A	0.0615805	0.0136198	9.08e-06	0.0131249	0.131155	0.920288	20.443
family.Clostridiaceae1.id.1869	Lactose Intolerance	16	87710690	rs56188186	G	A	0.0967774	0.0217471	8.24e-06	0.256765	0.210357	0.222232	19.8036
family.ClostridialesvadinBB60group.id.11286	Lactose Intolerance	5	4308946	rs34088226	G	A	-0.117807	0.026924	7.66e-06	0.0918728	0.235156	0.696028	19.1454
family.ClostridialesvadinBB60group.id.11286	Lactose Intolerance	2	205616346	rs13409132	G	A	-0.165419	0.0352154	4.37e-06	0.0511678	0.262506	0.845455	22.0649
family.ClostridialesvadinBB60group.id.11286	Lactose Intolerance	3	15564453	rs989682	G	A	0.070194	0.0155364	6.85e-06	0.262472	0.127248	0.0391432	20.4126
family.ClostridialesvadinBB60group.id.11286	Lactose Intolerance	1	56849539	rs6588624	A	G	-0.0662317	0.0138147	1.79e-06	0.0472659	0.116628	0.685279	22.9853
family.ClostridialesvadinBB60group.id.11286	Lactose Intolerance	15	87392290	rs55682560	T	C	-0.131519	0.0261319	4.97e-07	-0.197506	0.21638	0.361362	25.3302
family.ClostridialesvadinBB60group.id.11286	Lactose Intolerance	17	58149405	rs28691777	T	C	0.137134	0.0266996	6.96e-07	-0.24965	0.23437	0.286787	26.3802
family.ClostridialesvadinBB60group.id.11286	Lactose Intolerance	1	71391694	rs7538034	G	T	-0.078598	0.0165982	2.37e-06	-0.00152151	0.141451	0.991418	22.4233
family.ClostridialesvadinBB60group.id.11286	Lactose Intolerance	8	3305122	rs66714985	C	A	0.116908	0.0252447	4.85e-06	-0.0693077	0.22775	0.760888	21.446
family.ClostridialesvadinBB60group.id.11286	Lactose Intolerance	8	123977538	rs118104867	T	C	0.214464	0.0455098	3.44e-06	-0.0445487	0.266947	0.867462	22.2075
family.ClostridialesvadinBB60group.id.11286	Lactose Intolerance	2	229942951	rs2191834	T	G	0.0746375	0.0159136	2.5e-06	-0.0599593	0.132601	0.651141	21.9977
family.ClostridialesvadinBB60group.id.11286	Lactose Intolerance	5	142244898	rs7725895	G	A	-0.116224	0.0240367	3.94e-06	-0.104254	0.238095	0.661483	23.3797
family.ClostridialesvadinBB60group.id.11286	Lactose Intolerance	18	74373125	rs7226487	G	A	-0.0643682	0.0138701	3.58e-06	0.0233604	0.117504	0.842415	21.5368
family.ClostridialesvadinBB60group.id.11286	Lactose Intolerance	4	155632958	rs10517600	G	T	0.0626993	0.0139364	6.83e-06	0.118735	0.115779	0.305112	20.2406
family.ClostridialesvadinBB60group.id.11286	Lactose Intolerance	14	85856796	rs17121075	A	G	0.0769254	0.0172234	7.91e-06	0.103537	0.151616	0.494677	19.9482
family.ClostridialesvadinBB60group.id.11286	Lactose Intolerance	10	6714424	rs10904722	T	C	-0.0672314	0.0147123	5.05e-06	0.00970873	0.124827	0.938005	20.8825
family.Coriobacteriaceae.id.811	Lactose Intolerance	10	65799217	rs719099	G	A	0.0778402	0.0155815	5.43e-07	0.193239	0.178344	0.278578	24.9568
family.Coriobacteriaceae.id.811	Lactose Intolerance	17	37376685	rs34739816	T	G	0.0965017	0.0207666	3.88e-06	0.017553	0.223581	0.937424	21.5943
family.Coriobacteriaceae.id.811	Lactose Intolerance	1	176571431	rs240104	C	T	-0.0603429	0.0126849	1.52e-06	0.159788	0.142549	0.262315	22.6296
family.Coriobacteriaceae.id.811	Lactose Intolerance	10	1922731	rs11250875	C	T	0.06075	0.0130939	4.83e-06	-0.157771	0.143567	0.271795	21.5256
family.Coriobacteriaceae.id.811	Lactose Intolerance	12	11494021	rs1816223	G	A	-0.0586265	0.0129006	4.84e-06	0.162454	0.144571	0.261139	20.6523
family.Coriobacteriaceae.id.811	Lactose Intolerance	20	62072077	rs67561917	G	A	-0.0714367	0.0154113	5.39e-06	0.0895209	0.171905	0.602536	21.4863
family.Coriobacteriaceae.id.811	Lactose Intolerance	9	136512906	rs3025411	G	A	0.0926543	0.0209468	8.27e-06	-0.120887	0.224736	0.590642	19.5657
family.Coriobacteriaceae.id.811	Lactose Intolerance	17	8121332	rs11656361	C	A	0.0773006	0.017553	8.02e-06	0.154202	0.187354	0.410479	19.3939
family.Coriobacteriaceae.id.811	Lactose Intolerance	7	105084680	rs13307134	T	C	0.0565686	0.0126265	7.8e-06	0.0403636	0.137119	0.768476	20.0718
family.Coriobacteriaceae.id.811	Lactose Intolerance	15	86433579	rs11073596	G	T	0.0510212	0.0114339	8.14e-06	0.116628	0.129421	0.367509	19.9118
family.Coriobacteriaceae.id.811	Lactose Intolerance	3	11654412	rs2442778	A	G	-0.116408	0.0258545	9.03e-06	-0.0170349	0.272287	0.950115	20.2719
family.Coriobacteriaceae.id.811	Lactose Intolerance	19	52895166	rs12974142	A	G	0.0789796	0.0177205	8.51e-06	-0.190627	0.188708	0.312415	19.8646
family.Coriobacteriaceae.id.811	Lactose Intolerance	14	39660509	rs8010111	A	G	-0.103377	0.0229286	6.9e-06	0.182641	0.229078	0.425283	20.3278
family.Defluviitaleaceae.id.1924	Lactose Intolerance	4	147414743	rs72731813	T	C	-0.149751	0.0293415	2.76e-07	-0.0401723	0.216169	0.852572	26.0481
family.Defluviitaleaceae.id.1924	Lactose Intolerance	3	72207794	rs4677103	G	A	0.0977203	0.0197033	9.42e-07	-0.210422	0.1571	0.180437	24.5976
family.Defluviitaleaceae.id.1924	Lactose Intolerance	21	41811003	rs55658617	C	T	0.177314	0.0361844	1.41e-06	-0.025244	0.214688	0.906397	24.0128
family.Defluviitaleaceae.id.1924	Lactose Intolerance	1	85205632	rs9725395	G	A	-0.138357	0.0295185	3.41e-06	0.125306	0.216345	0.562457	21.9691
family.Defluviitaleaceae.id.1924	Lactose Intolerance	4	122202910	rs17051335	T	C	-0.134314	0.0292201	4.58e-06	-0.1848	0.229044	0.419764	21.1288
family.Defluviitaleaceae.id.1924	Lactose Intolerance	9	8786663	rs112893842	C	T	0.110761	0.0232545	2.75e-06	0.244008	0.176783	0.167503	22.6862
family.Defluviitaleaceae.id.1924	Lactose Intolerance	1	118723685	rs1582238	C	T	0.0801923	0.0167061	1.69e-06	0.121099	0.125624	0.335053	23.0417
family.Defluviitaleaceae.id.1924	Lactose Intolerance	18	59026148	rs1908593	C	T	0.070223	0.0156601	7.86e-06	0.118528	0.116707	0.309821	20.1081
family.Defluviitaleaceae.id.1924	Lactose Intolerance	22	24804081	rs9608282	G	T	0.139014	0.0299429	4.61e-06	0.205154	0.222925	0.357424	21.554
family.Defluviitaleaceae.id.1924	Lactose Intolerance	10	66407366	rs4344384	T	G	0.0708803	0.0156121	5.86e-06	0.233844	0.116802	0.0452783	20.6124
family.Defluviitaleaceae.id.1924	Lactose Intolerance	9	93331308	rs540220	C	T	-0.123954	0.0289814	9.48e-06	-0.0146019	0.216428	0.946209	18.2928
family.Desulfovibrionaceae.id.3169	Lactose Intolerance	20	33694801	rs6058181	T	C	0.0834742	0.0166111	2.7e-07	0.00317199	0.177842	0.98577	25.2528
family.Desulfovibrionaceae.id.3169	Lactose Intolerance	17	2856662	rs4506934	T	C	-0.0943381	0.020138	3.16e-06	0.669238	0.196171	0.000646063	21.9453
family.Desulfovibrionaceae.id.3169	Lactose Intolerance	1	203991605	rs2692012	G	A	0.114231	0.0253568	1.56e-06	-0.187169	0.235867	0.427465	20.2944
family.Desulfovibrionaceae.id.3169	Lactose Intolerance	10	11855599	rs11599763	C	T	-0.0555931	0.0117493	2.5e-06	-0.128954	0.119117	0.278994	22.3879
family.Desulfovibrionaceae.id.3169	Lactose Intolerance	21	45064961	rs2838334	A	G	0.0571419	0.012423	3.82e-06	-0.0773705	0.124482	0.534245	21.1572
family.Desulfovibrionaceae.id.3169	Lactose Intolerance	9	15269705	rs112381107	T	C	0.211435	0.0456962	2.82e-06	0.113972	0.268899	0.671676	21.409
family.Desulfovibrionaceae.id.3169	Lactose Intolerance	9	81834426	rs17791387	G	A	-0.0729251	0.0154381	2.1e-06	0.173596	0.150143	0.2476	22.3135
family.Desulfovibrionaceae.id.3169	Lactose Intolerance	16	71541641	rs9928243	A	C	-0.0541732	0.0117819	4.48e-06	-0.105954	0.117948	0.369019	21.1417
family.Desulfovibrionaceae.id.3169	Lactose Intolerance	2	233929283	rs3935584	T	C	-0.0525838	0.0115757	6.78e-06	-0.0934236	0.118024	0.428615	20.6351
family.Desulfovibrionaceae.id.3169	Lactose Intolerance	8	57865378	rs72647048	C	T	-0.0770089	0.017089	9.61e-06	0.127861	0.179856	0.477141	20.307
family.Enterobacteriaceae.id.3469	Lactose Intolerance	18	57672335	rs78143293	G	A	-0.0848521	0.0170415	1.2e-06	0.0548379	0.16116	0.733652	24.7918
family.Enterobacteriaceae.id.3469	Lactose Intolerance	20	55340092	rs62210023	G	A	0.0606754	0.0130125	3.13e-06	-0.0391725	0.123213	0.750541	21.7422
family.Enterobacteriaceae.id.3469	Lactose Intolerance	18	55145547	rs504442	G	T	0.084159	0.0189479	5.17e-06	-0.082998	0.184826	0.653389	19.7278
family.Enterobacteriaceae.id.3469	Lactose Intolerance	11	22379097	rs11026530	C	T	0.0822408	0.0186379	9.43e-06	0.035675	0.179917	0.842821	19.4706
family.Enterobacteriaceae.id.3469	Lactose Intolerance	2	42133542	rs2374342	A	C	0.0582927	0.0126195	4.52e-06	-0.228647	0.120774	0.058333	21.3376
family.Enterobacteriaceae.id.3469	Lactose Intolerance	13	110840418	rs79757635	A	C	0.0758597	0.0171286	9.32e-06	0.0308029	0.177281	0.862061	19.6146
family.Enterobacteriaceae.id.3469	Lactose Intolerance	16	54327745	rs35673018	A	G	0.0899642	0.0202934	7.63e-06	-0.00509259	0.189346	0.978543	19.653
family.Erysipelotrichaceae.id.2149	Lactose Intolerance	18	5830507	rs7234058	C	T	-0.0945759	0.0194091	9.12e-07	-0.190977	0.192006	0.319911	23.7438
family.Erysipelotrichaceae.id.2149	Lactose Intolerance	8	38803551	rs62504403	T	C	0.0681159	0.0127883	1.12e-07	-0.0101665	0.134963	0.939954	28.3706
family.Erysipelotrichaceae.id.2149	Lactose Intolerance	13	40385457	rs17530232	G	A	0.10305	0.0224648	2.79e-06	-0.0283683	0.233899	0.903466	21.0423
family.Erysipelotrichaceae.id.2149	Lactose Intolerance	3	195793712	rs2300774	A	G	0.0524152	0.0106784	8.95e-07	0.0515907	0.118876	0.664298	24.0937
family.Erysipelotrichaceae.id.2149	Lactose Intolerance	17	70327224	rs35161940	C	T	-0.0806041	0.0167641	1.85e-06	-0.263739	0.182269	0.147902	23.1182
family.Erysipelotrichaceae.id.2149	Lactose Intolerance	10	133897233	rs10781552	T	C	-0.0552212	0.0116074	2.33e-06	0.287868	0.126014	0.0223469	22.6329
family.Erysipelotrichaceae.id.2149	Lactose Intolerance	14	56156504	rs8003149	T	C	0.0538798	0.0116888	4.08e-06	-0.0283952	0.129471	0.826403	21.2477
family.Erysipelotrichaceae.id.2149	Lactose Intolerance	14	48997206	rs4078432	T	C	-0.0608929	0.0133764	4.23e-06	0.317429	0.153176	0.0382366	20.7232
family.Erysipelotrichaceae.id.2149	Lactose Intolerance	14	80357610	rs56970041	G	T	0.0724144	0.0164471	5.4e-06	-0.0188045	0.186207	0.919561	19.3854
family.Erysipelotrichaceae.id.2149	Lactose Intolerance	8	2954952	rs7826267	G	T	-0.0839071	0.0199131	9.28e-06	-0.226427	0.245206	0.355791	17.755
family.Erysipelotrichaceae.id.2149	Lactose Intolerance	1	64139196	rs1884466	T	C	-0.0475363	0.0106939	9.53e-06	0.0172757	0.120477	0.885979	19.7598
family.Erysipelotrichaceae.id.2149	Lactose Intolerance	1	97457427	rs290833	G	T	-0.0497374	0.0111376	8.03e-06	0.0469345	0.122044	0.700556	19.9425
family.FamilyXI.id.1936	Lactose Intolerance	16	54115200	rs697771	G	A	-0.117677	0.0251491	3.19e-06	0.124212	0.118699	0.295355	21.8947
family.FamilyXI.id.1936	Lactose Intolerance	11	95357209	rs2155352	G	A	-0.150538	0.0302319	6.63e-07	-0.161273	0.141821	0.255472	24.7947
family.FamilyXI.id.1936	Lactose Intolerance	9	115821485	rs10759623	T	C	-0.162115	0.032151	5.78e-07	-0.0427445	0.151694	0.778112	25.4247
family.FamilyXI.id.1936	Lactose Intolerance	7	148921732	rs11547158	G	A	-0.177599	0.0372795	2.7e-06	-0.0442746	0.167193	0.791155	22.6957
family.FamilyXI.id.1936	Lactose Intolerance	1	239995451	rs488164	G	T	0.117998	0.025516	4.8e-06	0.0900537	0.119246	0.450132	21.3856
family.FamilyXI.id.1936	Lactose Intolerance	4	119955787	rs3733511	G	A	0.128253	0.0274718	3.39e-06	-0.134552	0.126749	0.288434	21.7954
family.FamilyXI.id.1936	Lactose Intolerance	11	35334668	rs17379710	C	T	-0.116383	0.0252125	3.97e-06	-0.0292739	0.117018	0.802459	21.3084
family.FamilyXI.id.1936	Lactose Intolerance	18	43345864	rs2156611	C	T	-0.112486	0.0251099	9.43e-06	0.117716	0.11705	0.314566	20.0683
family.FamilyXIII.id.1957	Lactose Intolerance	17	70218627	rs6501525	G	A	0.0561559	0.0115587	1.24e-06	0.190609	0.122203	0.118813	23.6032
family.FamilyXIII.id.1957	Lactose Intolerance	10	102366896	rs118170811	G	A	0.151619	0.0317112	1.8e-06	0.0985554	0.253727	0.697697	22.8603
family.FamilyXIII.id.1957	Lactose Intolerance	1	166557202	rs482905	T	G	0.0596528	0.012717	3.72e-06	-0.13831	0.133672	0.300811	22.0035
family.FamilyXIII.id.1957	Lactose Intolerance	15	50802980	rs3098182	T	G	0.0508511	0.011014	4.04e-06	0.0429042	0.12003	0.720757	21.3161
family.FamilyXIII.id.1957	Lactose Intolerance	3	88995218	rs6797051	T	C	-0.0805984	0.0171364	4.89e-06	-0.157382	0.176518	0.372612	22.1214
family.FamilyXIII.id.1957	Lactose Intolerance	1	39212021	rs66753613	A	G	0.0651136	0.0144251	8.08e-06	0.118233	0.145281	0.415746	20.3753
family.FamilyXIII.id.1957	Lactose Intolerance	1	186914023	rs7514702	C	T	-0.0663236	0.0141626	3.92e-06	-0.0761087	0.152345	0.61737	21.9307
family.FamilyXIII.id.1957	Lactose Intolerance	1	65170838	rs1887048	A	G	0.0579979	0.0129602	9.65e-06	0.102959	0.137104	0.45268	20.0263
family.FamilyXIII.id.1957	Lactose Intolerance	15	94105415	rs12904405	G	A	-0.0851896	0.0192688	7.67e-06	0.0639398	0.200937	0.750327	19.5462
family.Lachnospiraceae.id.1987	Lactose Intolerance	1	214031969	rs12760724	C	A	-0.0484566	0.0107934	7.27e-06	-0.0783895	0.118832	0.509467	20.1553
family.Lachnospiraceae.id.1987	Lactose Intolerance	10	103392503	rs3127230	T	C	-0.0503537	0.0112201	6.2e-06	-0.0417	0.123186	0.734977	20.1406
family.Lachnospiraceae.id.1987	Lactose Intolerance	16	76559184	rs9929145	A	G	-0.125721	0.0245233	2.84e-07	-0.056097	0.242437	0.817014	26.282
family.Lachnospiraceae.id.1987	Lactose Intolerance	9	100113683	rs35524804	C	T	-0.0607481	0.0125216	2.45e-06	0.121383	0.135734	0.371179	23.5368
family.Lachnospiraceae.id.1987	Lactose Intolerance	7	130436459	rs11979110	C	T	-0.0500924	0.0105069	1.82e-06	0.114683	0.115625	0.32127	22.7299
family.Lachnospiraceae.id.1987	Lactose Intolerance	9	133791605	rs79086868	C	T	0.0776723	0.0164472	3.01e-06	-0.0982235	0.180792	0.586926	22.3022
family.Lachnospiraceae.id.1987	Lactose Intolerance	4	10245354	rs2159863	G	A	-0.0585831	0.0128742	3.7e-06	-0.0717806	0.142507	0.614472	20.7063
family.Lachnospiraceae.id.1987	Lactose Intolerance	9	72179847	rs11139361	C	T	0.0494463	0.0110503	4.26e-06	0.0177418	0.120284	0.882738	20.0224
family.Lachnospiraceae.id.1987	Lactose Intolerance	19	29408858	rs7359994	C	T	-0.0503142	0.0112482	5.36e-06	-0.0793069	0.120659	0.511	20.0086
family.Lachnospiraceae.id.1987	Lactose Intolerance	20	36876868	rs1205443	G	A	0.0501415	0.0112157	7.29e-06	-0.00630708	0.124894	0.959724	19.9867
family.Lachnospiraceae.id.1987	Lactose Intolerance	4	186906801	rs959845	T	C	-0.0493666	0.0107801	5.17e-06	0.247594	0.12374	0.0454013	20.971
family.Lachnospiraceae.id.1987	Lactose Intolerance	6	46664437	rs146660815	C	T	-0.215114	0.0476778	6.53e-06	-0.290303	0.288852	0.314885	20.3566
family.Lachnospiraceae.id.1987	Lactose Intolerance	19	13425799	rs10402491	T	C	0.0661701	0.014851	7.58e-06	-0.00770298	0.178434	0.965566	19.8525
family.Lachnospiraceae.id.1987	Lactose Intolerance	2	232469722	rs13005175	G	A	0.0993483	0.0218395	8.37e-06	-0.35521	0.242907	0.143652	20.6936
family.Lachnospiraceae.id.1987	Lactose Intolerance	5	32348593	rs2910921	C	T	0.160302	0.035832	8.42e-06	-0.246554	0.282786	0.383277	20.0141
family.Lachnospiraceae.id.1987	Lactose Intolerance	13	38004672	rs11841382	T	G	-0.0718128	0.017462	9.58e-06	-0.0124815	0.216372	0.953999	16.9129
family.Lactobacillaceae.id.1836	Lactose Intolerance	1	18501459	rs16861661	A	G	-0.193287	0.0379293	2.7e-07	0.193148	0.225554	0.391817	25.9691
family.Lactobacillaceae.id.1836	Lactose Intolerance	19	6928017	rs921925	C	A	0.0999419	0.0201687	5.77e-07	-0.198057	0.143209	0.166667	24.5549
family.Lactobacillaceae.id.1836	Lactose Intolerance	8	69010103	rs768253	G	T	-0.0792344	0.0170604	3.61e-06	-0.128648	0.118439	0.277392	21.5699
family.Lactobacillaceae.id.1836	Lactose Intolerance	2	28903275	rs11674854	T	C	-0.0830224	0.0175267	2.6e-06	-0.219	0.121564	0.0716209	22.4382
family.Lactobacillaceae.id.1836	Lactose Intolerance	3	173151665	rs77478751	G	A	-0.219178	0.0473566	5.96e-06	-0.192055	0.234428	0.412645	21.4206
family.Lactobacillaceae.id.1836	Lactose Intolerance	1	179720669	rs74599091	G	A	0.191613	0.0425039	7.7e-06	-0.00944294	0.264768	0.971549	20.3232
family.Lactobacillaceae.id.1836	Lactose Intolerance	6	67559323	rs9345899	G	A	-0.124042	0.0278946	9.45e-06	-0.0476133	0.185224	0.797134	19.774
family.Lactobacillaceae.id.1836	Lactose Intolerance	2	135755629	rs1530559	A	G	0.0772453	0.0176921	9.65e-06	-0.00246175	0.118238	0.983389	19.0627
family.Lactobacillaceae.id.1836	Lactose Intolerance	4	109896462	rs62314653	A	C	0.177082	0.0392269	6.59e-06	-0.296036	0.262384	0.259213	20.3789
family.Methanobacteriaceae.id.121	Lactose Intolerance	5	178160975	rs56131665	A	G	0.178661	0.039298	6.18e-06	0.00156974	0.195889	0.993606	20.669
family.Methanobacteriaceae.id.121	Lactose Intolerance	3	2086167	rs4257531	A	G	0.164498	0.0364959	7.44e-06	-0.193531	0.178701	0.278814	20.3158
family.Methanobacteriaceae.id.121	Lactose Intolerance	19	46439321	rs10424197	A	G	-0.111274	0.0247517	9.28e-06	-0.125528	0.122826	0.306779	20.2106
family.Methanobacteriaceae.id.121	Lactose Intolerance	19	28827760	rs6508769	C	T	0.153519	0.0344519	8.23e-06	-0.104697	0.163703	0.522462	19.8564
family.Methanobacteriaceae.id.121	Lactose Intolerance	7	10773932	rs73068003	T	G	-0.15814	0.0351803	8.45e-06	0.0543192	0.175698	0.757198	20.2063
family.Methanobacteriaceae.id.121	Lactose Intolerance	2	125440268	rs10202904	G	T	-0.121754	0.0235357	3.01e-07	-0.00701881	0.117202	0.952246	26.7615
family.Methanobacteriaceae.id.121	Lactose Intolerance	13	41956181	rs73457410	G	A	0.21534	0.0436695	1.41e-06	0.344878	0.21714	0.112224	24.316
family.Methanobacteriaceae.id.121	Lactose Intolerance	3	15013348	rs62241835	T	G	-0.203385	0.0417931	1.63e-06	-0.146204	0.196452	0.456743	23.6827
family.Methanobacteriaceae.id.121	Lactose Intolerance	4	104418307	rs894996	A	C	0.216999	0.0449076	1.88e-06	-0.329104	0.217331	0.12995	23.3495
family.Methanobacteriaceae.id.121	Lactose Intolerance	12	21338861	rs75208022	T	C	-0.227245	0.048763	5.92e-06	-0.170302	0.22559	0.450299	21.7173
family.Oxalobacteraceae.id.2966	Lactose Intolerance	4	67427392	rs80330081	C	A	-0.18756	0.0423688	6.64e-06	-0.271921	0.238762	0.254754	19.5969
family.Oxalobacteraceae.id.2966	Lactose Intolerance	3	171947435	rs4428215	A	G	0.12561	0.0230053	4.88e-08	-0.161502	0.138637	0.244049	29.8121
family.Oxalobacteraceae.id.2966	Lactose Intolerance	6	38550301	rs1569853	C	T	-0.140043	0.0281704	7.45e-07	-0.00471146	0.160208	0.976539	24.7136
family.Oxalobacteraceae.id.2966	Lactose Intolerance	9	87514407	rs736744	T	C	0.105642	0.0200648	1.49e-07	0.0579695	0.118587	0.624959	27.7207
family.Oxalobacteraceae.id.2966	Lactose Intolerance	22	37421469	rs6000536	T	C	-0.118383	0.0241355	7.39e-07	0.346261	0.146596	0.0181761	24.0583
family.Oxalobacteraceae.id.2966	Lactose Intolerance	4	189935314	rs36057338	T	G	0.181604	0.0398742	6.26e-06	-0.0744594	0.229441	0.74554	20.7427
family.Oxalobacteraceae.id.2966	Lactose Intolerance	13	23443627	rs7993559	A	C	0.0921059	0.0201114	5.04e-06	0.236785	0.122375	0.0530015	20.9745
family.Oxalobacteraceae.id.2966	Lactose Intolerance	9	19682558	rs12002250	C	A	0.196145	0.044523	5.53e-06	-0.272237	0.254904	0.285521	19.4083
family.Oxalobacteraceae.id.2966	Lactose Intolerance	15	93941937	rs111966731	C	T	0.204031	0.0445746	4.56e-06	-0.366778	0.241936	0.129517	20.9516
family.Oxalobacteraceae.id.2966	Lactose Intolerance	16	5984558	rs17138946	T	G	-0.189444	0.0430248	8.09e-06	-0.306509	0.249285	0.218864	19.3876
family.Oxalobacteraceae.id.2966	Lactose Intolerance	11	610277	rs11246212	C	T	0.13607	0.0291797	4.51e-06	-0.214493	0.173445	0.216214	21.7454
family.Oxalobacteraceae.id.2966	Lactose Intolerance	2	16056779	rs934049	A	G	0.109751	0.0238636	4.21e-06	-0.0517582	0.139924	0.711456	21.1518
family.Oxalobacteraceae.id.2966	Lactose Intolerance	12	18793583	rs561239	G	A	0.105525	0.0236769	7.19e-06	0.0994726	0.138012	0.471062	19.8638
family.Oxalobacteraceae.id.2966	Lactose Intolerance	7	1794263	rs62435498	A	C	0.181521	0.0400608	7.46e-06	-0.441111	0.23883	0.0647513	20.5312
family.Pasteurellaceae.id.3689	Lactose Intolerance	6	55448491	rs9382510	T	C	-0.0881865	0.0169965	2.48e-07	-0.0341205	0.136805	0.803044	26.9207
family.Pasteurellaceae.id.3689	Lactose Intolerance	9	105650242	rs78909003	C	T	-0.241159	0.0498372	2.05e-06	0.213425	0.258472	0.408964	23.4154
family.Pasteurellaceae.id.3689	Lactose Intolerance	10	94306385	rs76022354	T	C	0.24289	0.0500406	1.83e-06	-0.233057	0.287564	0.417681	23.5599
family.Pasteurellaceae.id.3689	Lactose Intolerance	5	26531908	rs72756943	A	G	0.13988	0.0303029	3.35e-06	0.0257985	0.22201	0.907491	21.308
family.Pasteurellaceae.id.3689	Lactose Intolerance	22	26891808	rs4822728	C	T	0.0685479	0.0149032	4.72e-06	0.0949888	0.119528	0.42679	21.1557
family.Pasteurellaceae.id.3689	Lactose Intolerance	12	115491973	rs35510	G	A	0.122729	0.0264958	4.02e-06	0.139664	0.197536	0.479546	21.4557
family.Pasteurellaceae.id.3689	Lactose Intolerance	9	22718481	rs10965428	A	C	-0.119902	0.0258219	4.29e-06	0.152665	0.214417	0.476464	21.5614
family.Pasteurellaceae.id.3689	Lactose Intolerance	17	32862601	rs16970009	G	A	0.187381	0.0429572	7.32e-06	-0.206982	0.276862	0.454701	19.0275
family.Pasteurellaceae.id.3689	Lactose Intolerance	15	73477482	rs12050685	G	A	-0.0670948	0.015239	9.19e-06	-0.213882	0.117874	0.0696	19.385
family.Pasteurellaceae.id.3689	Lactose Intolerance	3	97972214	rs73139353	C	A	-0.222573	0.0484634	8.71e-06	-0.0785659	0.283624	0.781774	21.0919
family.Pasteurellaceae.id.3689	Lactose Intolerance	17	64535013	rs9895850	C	T	-0.176406	0.041017	9.08e-06	-0.36393	0.262543	0.165695	18.497
family.Pasteurellaceae.id.3689	Lactose Intolerance	16	48742489	rs111582866	A	G	-0.113957	0.0256403	7.07e-06	-0.154918	0.192044	0.419849	19.7532
family.Pasteurellaceae.id.3689	Lactose Intolerance	16	84977389	rs9938097	C	T	-0.0710386	0.0158024	8.23e-06	-0.109204	0.125699	0.384969	20.2088
family.Peptococcaceae.id.2024	Lactose Intolerance	8	28614217	rs35703006	T	G	0.0812655	0.0164355	4.95e-07	-0.0691022	0.143705	0.630614	24.4481
family.Peptococcaceae.id.2024	Lactose Intolerance	8	3580757	rs4990837	G	A	0.0910387	0.0185869	1.74e-06	-0.234853	0.163796	0.151624	23.9903
family.Peptococcaceae.id.2024	Lactose Intolerance	10	129175962	rs150600492	C	A	0.135774	0.0289757	2.31e-06	0.189101	0.225584	0.401877	21.9566
family.Peptococcaceae.id.2024	Lactose Intolerance	13	113561082	rs75898026	G	A	-0.0821779	0.0173541	2.02e-06	0.12533	0.14867	0.399225	22.4235
family.Peptococcaceae.id.2024	Lactose Intolerance	3	182984048	rs12634826	G	T	-0.0739885	0.0150931	1.01e-06	0.0242967	0.125638	0.846656	24.0309
family.Peptococcaceae.id.2024	Lactose Intolerance	2	188895743	rs12992764	G	T	0.0684213	0.0141137	1.46e-06	-0.00647559	0.121743	0.95758	23.5018
family.Peptococcaceae.id.2024	Lactose Intolerance	9	9423378	rs117452796	G	A	-0.257982	0.0549569	3.15e-06	-0.452658	0.258539	0.079975	22.0361
family.Peptococcaceae.id.2024	Lactose Intolerance	5	89252884	rs75430375	T	C	-0.147941	0.0317498	3.41e-06	-0.428488	0.231394	0.0640598	21.7117
family.Peptococcaceae.id.2024	Lactose Intolerance	1	27418225	rs12144792	T	C	0.064399	0.0141246	5.82e-06	-0.0333219	0.118085	0.777801	20.7878
family.Peptostreptococcaceae.id.2042	Lactose Intolerance	10	17019559	rs61841503	A	G	0.0919658	0.0161331	9.8e-09	-0.0108672	0.154343	0.943868	32.4951
family.Peptostreptococcaceae.id.2042	Lactose Intolerance	4	171180190	rs4692811	T	C	0.0642075	0.0126913	4.21e-07	0.19279	0.131047	0.14125	25.5953
family.Peptostreptococcaceae.id.2042	Lactose Intolerance	9	16786784	rs12377846	A	C	-0.252	0.0511627	7.26e-07	-0.331421	0.268118	0.216422	24.2602
family.Peptostreptococcaceae.id.2042	Lactose Intolerance	13	77351196	rs9573937	G	A	-0.0693637	0.0142907	1.71e-06	0.149851	0.144647	0.300213	23.5589
family.Peptostreptococcaceae.id.2042	Lactose Intolerance	7	46710977	rs117020988	T	C	0.182411	0.0372126	1.03e-06	-0.233052	0.26183	0.373419	24.0282
family.Peptostreptococcaceae.id.2042	Lactose Intolerance	3	151781175	rs1520207	T	C	0.0525658	0.0112476	3.17e-06	0.0659437	0.117907	0.575967	21.8417
family.Peptostreptococcaceae.id.2042	Lactose Intolerance	7	44312824	rs76982728	C	T	0.124203	0.0266923	3.24e-06	-0.0357774	0.252886	0.887494	21.6516
family.Peptostreptococcaceae.id.2042	Lactose Intolerance	19	17414138	rs12986312	G	T	0.0571818	0.0125947	5.77e-06	-0.107244	0.125861	0.394168	20.6129
family.Peptostreptococcaceae.id.2042	Lactose Intolerance	16	89246670	rs59865771	T	C	-0.0573764	0.0127192	7.69e-06	0.136932	0.13504	0.310578	20.3492
family.Peptostreptococcaceae.id.2042	Lactose Intolerance	17	38216487	rs1467258	A	G	0.072584	0.0162321	7.9e-06	-0.0916932	0.162928	0.573583	19.9954
family.Peptostreptococcaceae.id.2042	Lactose Intolerance	10	14650535	rs77540684	G	T	0.106725	0.0245638	8.14e-06	0.541975	0.252468	0.0318162	18.8775
family.Peptostreptococcaceae.id.2042	Lactose Intolerance	2	67852836	rs6721459	G	A	0.0509823	0.0111975	5.08e-06	-0.0550645	0.115998	0.634998	20.7299
family.Porphyromonadaceae.id.943	Lactose Intolerance	3	62035586	rs17065783	G	A	-0.059133	0.0122235	1.79e-06	0.0812316	0.135461	0.548727	23.4028
family.Porphyromonadaceae.id.943	Lactose Intolerance	7	69251692	rs6953849	G	A	0.0718149	0.0150724	2.44e-06	-0.0592445	0.164316	0.718435	22.7019
family.Porphyromonadaceae.id.943	Lactose Intolerance	13	23531802	rs7330827	C	T	-0.103842	0.0237355	8.05e-06	-0.255855	0.226649	0.258957	19.1403
family.Porphyromonadaceae.id.943	Lactose Intolerance	1	240929774	rs35961441	C	A	0.0915257	0.0207306	8.37e-06	0.184049	0.210692	0.382367	19.4923
family.Porphyromonadaceae.id.943	Lactose Intolerance	10	71571863	rs10762312	A	G	-0.052368	0.0118814	8.7e-06	-0.167927	0.133213	0.207455	19.4265
family.Porphyromonadaceae.id.943	Lactose Intolerance	17	63750903	rs35233670	C	T	-0.0473576	0.010602	7.91e-06	-0.178417	0.116892	0.126926	19.9529
family.Porphyromonadaceae.id.943	Lactose Intolerance	4	149825977	rs864093	C	A	-0.0527939	0.0117499	9.6e-06	0.144952	0.128667	0.259924	20.1882
family.Porphyromonadaceae.id.943	Lactose Intolerance	14	63386516	rs1980561	G	A	-0.0485289	0.0109284	8.95e-06	0.203503	0.120484	0.0912097	19.7192
family.Prevotellaceae.id.960	Lactose Intolerance	18	63018983	rs9958960	A	G	-0.0914807	0.0173611	1.06e-07	-0.189658	0.165545	0.251937	27.7653
family.Prevotellaceae.id.960	Lactose Intolerance	2	118910912	rs4493272	C	T	-0.0604992	0.0118027	3.02e-07	0.184295	0.119564	0.123221	26.2745
family.Prevotellaceae.id.960	Lactose Intolerance	1	111161677	rs3860225	G	A	0.083936	0.0167936	5.5e-07	0.258495	0.168879	0.125855	24.9809
family.Prevotellaceae.id.960	Lactose Intolerance	14	33706908	rs912860	A	G	-0.229046	0.0483124	9.3e-07	0.209229	0.371639	0.573442	22.4765
family.Prevotellaceae.id.960	Lactose Intolerance	1	210681370	rs12118202	C	T	-0.0751986	0.0147265	5.54e-07	0.0840494	0.141744	0.553205	26.0747
family.Prevotellaceae.id.960	Lactose Intolerance	20	9771109	rs2206482	G	T	-0.0569105	0.0117486	1.3e-06	0.00780089	0.116664	0.946688	23.4644
family.Prevotellaceae.id.960	Lactose Intolerance	1	99470269	rs12057990	T	C	0.0589878	0.0132268	8.97e-06	-0.154171	0.132337	0.244022	19.889
family.Prevotellaceae.id.960	Lactose Intolerance	13	105075823	rs9586501	A	G	0.0592681	0.0127329	2.59e-06	-0.238965	0.125834	0.0575584	21.6663
family.Prevotellaceae.id.960	Lactose Intolerance	19	17460999	rs7252711	G	A	-0.0740876	0.0161926	5.57e-06	-0.117818	0.174186	0.498793	20.9343
family.Prevotellaceae.id.960	Lactose Intolerance	3	170126707	rs148376875	G	T	0.084515	0.0179163	2.08e-06	-0.00366944	0.180298	0.983762	22.2521
family.Prevotellaceae.id.960	Lactose Intolerance	3	4864877	rs4685827	C	T	-0.0679529	0.0145407	2.77e-06	-0.0545892	0.142924	0.702502	21.8396
family.Prevotellaceae.id.960	Lactose Intolerance	8	23714609	rs3758087	C	T	0.0564199	0.0124655	8.61e-06	0.179998	0.122637	0.142178	20.4854
family.Prevotellaceae.id.960	Lactose Intolerance	3	71801830	rs13069367	C	A	-0.0539768	0.0119687	7.39e-06	0.124973	0.121991	0.305625	20.3385
family.Prevotellaceae.id.960	Lactose Intolerance	3	32408916	rs2278540	A	G	0.0554249	0.0123265	8.44e-06	-0.00800612	0.122615	0.947939	20.2177
family.Prevotellaceae.id.960	Lactose Intolerance	12	21404832	rs7975087	A	C	-0.0601448	0.0135454	7.59e-06	0.0421722	0.135607	0.755809	19.7157
family.Rhodospirillaceae.id.2717	Lactose Intolerance	3	13726736	rs9813022	G	A	-0.0842444	0.0163583	2.53e-07	-0.178251	0.127093	0.160761	26.5219
family.Rhodospirillaceae.id.2717	Lactose Intolerance	2	225633812	rs3754624	T	C	0.0971389	0.0200064	1.71e-06	-0.251307	0.148874	0.0914026	23.5748
family.Rhodospirillaceae.id.2717	Lactose Intolerance	3	84471266	rs55876211	T	C	-0.0911851	0.0196395	2.87e-06	0.18701	0.149715	0.211628	21.5569
family.Rhodospirillaceae.id.2717	Lactose Intolerance	2	169033340	rs76784716	G	A	0.136049	0.0285767	1.49e-06	0.540292	0.230763	0.0192154	22.6656
family.Rhodospirillaceae.id.2717	Lactose Intolerance	10	2670553	rs4278423	C	T	0.107529	0.0235725	3.12e-06	-0.227151	0.178343	0.202778	20.8086
family.Rhodospirillaceae.id.2717	Lactose Intolerance	5	27945645	rs1549633	C	A	0.0999312	0.0218634	4.7e-06	0.298747	0.163951	0.0684295	20.8914
family.Rhodospirillaceae.id.2717	Lactose Intolerance	10	113419797	rs11591293	T	G	0.0743184	0.0158724	2.67e-06	-0.0555112	0.118437	0.639284	21.9233
family.Rhodospirillaceae.id.2717	Lactose Intolerance	4	134192918	rs74354280	T	C	-0.0911896	0.0204907	6.67e-06	-0.0885773	0.154116	0.565464	19.8051
family.Rhodospirillaceae.id.2717	Lactose Intolerance	12	73139398	rs61933850	A	G	0.164808	0.0360647	7.23e-06	-0.336062	0.237565	0.157182	20.8831
family.Rhodospirillaceae.id.2717	Lactose Intolerance	8	131958403	rs7001029	T	C	0.117366	0.0261324	5.35e-06	-0.253673	0.203183	0.21185	20.1708
family.Rhodospirillaceae.id.2717	Lactose Intolerance	5	119372737	rs1035406	A	G	-0.11354	0.0250863	5.84e-06	0.116904	0.18277	0.522416	20.4845
family.Rhodospirillaceae.id.2717	Lactose Intolerance	1	92206218	rs72714493	G	A	0.0816858	0.0180791	7.35e-06	-0.080281	0.134499	0.55058	20.4145
family.Rhodospirillaceae.id.2717	Lactose Intolerance	1	78619512	rs6679026	C	T	0.111984	0.0251088	9.95e-06	0.0161385	0.188885	0.931911	19.8911
family.Rhodospirillaceae.id.2717	Lactose Intolerance	6	89268715	rs1923415	G	A	-0.0999238	0.0227326	9.64e-06	-0.140676	0.176544	0.42555	19.3215
family.Rikenellaceae.id.967	Lactose Intolerance	15	71658642	rs4264350	C	T	-0.0526393	0.0108555	1.35e-06	0.123901	0.117656	0.292307	23.5137
family.Rikenellaceae.id.967	Lactose Intolerance	9	14158854	rs62532512	A	C	-0.0504257	0.0107399	2.76e-06	-0.0291844	0.118592	0.805611	22.0445
family.Rikenellaceae.id.967	Lactose Intolerance	4	187842232	rs6837275	G	A	0.0570355	0.011887	1.45e-06	0.0643991	0.13121	0.623562	23.0222
family.Rikenellaceae.id.967	Lactose Intolerance	13	38044689	rs9603208	T	G	0.0821173	0.0159596	1.92e-07	-0.0229831	0.187894	0.902646	26.4745
family.Rikenellaceae.id.967	Lactose Intolerance	1	19790706	rs67705352	G	T	-0.0549688	0.0110534	6.58e-07	-0.098328	0.121155	0.417028	24.731
family.Rikenellaceae.id.967	Lactose Intolerance	11	95304834	rs1939881	A	G	-0.105589	0.0206213	5.64e-07	0.08658	0.246749	0.725676	26.2187
family.Rikenellaceae.id.967	Lactose Intolerance	13	22867356	rs9578457	A	G	-0.141478	0.0315848	3.99e-06	-0.268522	0.256602	0.295353	20.0643
family.Rikenellaceae.id.967	Lactose Intolerance	21	32496710	rs2833282	A	G	0.0711137	0.0156966	4.31e-06	0.322599	0.177417	0.0690168	20.5255
family.Rikenellaceae.id.967	Lactose Intolerance	14	21548634	rs77885767	T	C	-0.156209	0.0336482	2.85e-06	-0.0324248	0.269607	0.904272	21.5521
family.Rikenellaceae.id.967	Lactose Intolerance	18	4069710	rs59663348	A	G	0.0570915	0.0125048	6.12e-06	0.042711	0.144678	0.76783	20.8446
family.Rikenellaceae.id.967	Lactose Intolerance	14	90270821	rs74474130	G	T	0.137747	0.0295688	3.61e-06	0.262165	0.240372	0.27542	21.702
family.Rikenellaceae.id.967	Lactose Intolerance	18	10338470	rs7242694	T	C	-0.0618674	0.0134882	5.81e-06	0.0361666	0.149376	0.808688	21.0385
family.Rikenellaceae.id.967	Lactose Intolerance	21	28515912	rs36021379	G	A	-0.0656005	0.0144903	7.2e-06	-0.00398013	0.159476	0.980089	20.4956
family.Rikenellaceae.id.967	Lactose Intolerance	9	86052655	rs10217435	T	C	-0.0883756	0.0197506	6.51e-06	0.159632	0.236238	0.499215	20.0218
family.Rikenellaceae.id.967	Lactose Intolerance	8	99188924	rs2447496	A	G	-0.0549203	0.0121904	6.09e-06	0.0420874	0.138995	0.762043	20.2968
family.Rikenellaceae.id.967	Lactose Intolerance	8	144441740	rs35909684	C	A	-0.0850181	0.0191539	7.1e-06	-0.433306	0.204218	0.033856	19.7019
family.Rikenellaceae.id.967	Lactose Intolerance	11	17589129	rs10832801	C	A	-0.0534763	0.0122666	7.5e-06	0.240259	0.133059	0.0709718	19.0052
family.Rikenellaceae.id.967	Lactose Intolerance	6	100244667	rs9389714	T	C	-0.0636841	0.0143416	8.79e-06	0.147212	0.161353	0.361578	19.7183
family.Rikenellaceae.id.967	Lactose Intolerance	2	174257127	rs6744030	T	C	0.0696747	0.0157103	9.32e-06	-0.321111	0.175764	0.0677084	19.6689
family.Ruminococcaceae.id.2050	Lactose Intolerance	12	47384118	rs55793120	C	T	0.13822	0.0266152	1.44e-07	0.0520552	0.263358	0.843312	26.9701
family.Ruminococcaceae.id.2050	Lactose Intolerance	2	218216801	rs2113833	C	T	0.169146	0.0355009	1.14e-06	-0.0332498	0.289262	0.908487	22.701
family.Ruminococcaceae.id.2050	Lactose Intolerance	1	61425267	rs17376049	C	T	0.0848534	0.0172114	7.3e-07	0.184986	0.183251	0.312752	24.3056
family.Ruminococcaceae.id.2050	Lactose Intolerance	9	2801371	rs56199908	C	T	-0.199327	0.0410444	1.66e-06	-0.275564	0.257521	0.28459	23.5843
family.Ruminococcaceae.id.2050	Lactose Intolerance	1	24473669	rs76724913	G	T	0.0901053	0.0203104	9.6e-06	-0.56319	0.237043	0.0175061	19.6817
family.Ruminococcaceae.id.2050	Lactose Intolerance	8	69732887	rs10093275	T	C	0.0534595	0.011677	5.35e-06	-0.219051	0.127055	0.0846957	20.9599
family.Ruminococcaceae.id.2050	Lactose Intolerance	1	107661606	rs1612733	C	T	0.108708	0.0238006	4.22e-06	-0.494716	0.260835	0.0578724	20.8617
family.Ruminococcaceae.id.2050	Lactose Intolerance	1	147744468	rs3009418	A	C	0.0927607	0.0210123	8.69e-06	0.291435	0.217707	0.180683	19.4886
family.Ruminococcaceae.id.2050	Lactose Intolerance	2	29829167	rs10166469	C	T	-0.053336	0.0120209	8.52e-06	-0.373718	0.13543	0.00578926	19.6864
family.Ruminococcaceae.id.2050	Lactose Intolerance	8	4555684	rs1158100	G	A	-0.0490539	0.0109865	8.61e-06	-0.101057	0.12036	0.401121	19.9356
family.Streptococcaceae.id.1850	Lactose Intolerance	8	10143164	rs2952251	G	A	-0.0639298	0.0126525	3.72e-07	-0.0646962	0.1325	0.625357	25.5303
family.Streptococcaceae.id.1850	Lactose Intolerance	17	61298020	rs4968759	G	A	-0.0544035	0.0111271	8.92e-07	0.0799877	0.116773	0.493355	23.9049
family.Streptococcaceae.id.1850	Lactose Intolerance	12	100584014	rs11110281	C	T	-0.130554	0.0225943	1.4e-08	-0.159002	0.2381	0.504264	33.3874
family.Streptococcaceae.id.1850	Lactose Intolerance	16	991253	rs35344081	A	G	0.0609349	0.0129703	2.64e-06	0.161699	0.13669	0.236824	22.0714
family.Streptococcaceae.id.1850	Lactose Intolerance	14	97526750	rs2370083	T	G	-0.0842751	0.0184509	4.26e-06	0.262359	0.192703	0.173365	20.8623
family.Streptococcaceae.id.1850	Lactose Intolerance	4	53657577	rs10028567	T	C	-0.0934027	0.0190343	3.72e-06	0.1134	0.200909	0.572458	24.0792
family.Streptococcaceae.id.1850	Lactose Intolerance	15	41663393	rs72739637	G	A	0.0927983	0.0192021	1.82e-06	0.0466028	0.184765	0.800865	23.3552
family.Streptococcaceae.id.1850	Lactose Intolerance	12	120729505	rs16950051	G	A	0.107008	0.0236973	5.34e-06	0.506971	0.240416	0.0349687	20.3907
family.Streptococcaceae.id.1850	Lactose Intolerance	1	240441766	rs77968078	A	G	-0.0993013	0.0224788	7.93e-06	-0.0675117	0.242224	0.780463	19.5149
family.Streptococcaceae.id.1850	Lactose Intolerance	10	28588269	rs7916711	G	A	0.0959639	0.021545	6.33e-06	0.751189	0.25486	0.00320399	19.8391
family.Streptococcaceae.id.1850	Lactose Intolerance	7	46778653	rs957755	G	T	-0.0642449	0.0142702	7.42e-06	0.22817	0.150336	0.129082	20.2682
family.Streptococcaceae.id.1850	Lactose Intolerance	3	132058723	rs6806351	C	T	-0.0619209	0.0135744	6.94e-06	-0.311312	0.138315	0.0244015	20.8082
family.Streptococcaceae.id.1850	Lactose Intolerance	17	80576624	rs9903102	A	C	-0.0693015	0.0154096	4.92e-06	0.216411	0.166054	0.192487	20.2256
family.Streptococcaceae.id.1850	Lactose Intolerance	4	37452858	rs57646748	A	G	-0.088021	0.019876	7.88e-06	-0.193757	0.228341	0.396137	19.6117
family.Veillonellaceae.id.2172	Lactose Intolerance	13	38326692	rs79535861	C	A	0.100666	0.0207016	1.58e-06	-0.255178	0.200582	0.203307	23.6462
family.Veillonellaceae.id.2172	Lactose Intolerance	1	50088819	rs12741784	T	C	-0.0621452	0.0119266	1.28e-07	-0.00795092	0.119903	0.94713	27.1507
family.Veillonellaceae.id.2172	Lactose Intolerance	5	132646303	rs12186441	A	G	0.208096	0.0453999	4.53e-06	-0.430196	0.265606	0.105301	21.0096
family.Veillonellaceae.id.2172	Lactose Intolerance	14	102897930	rs111810795	T	C	-0.0867108	0.0180573	1.73e-06	0.0679168	0.190667	0.721686	23.0589
family.Veillonellaceae.id.2172	Lactose Intolerance	13	61597625	rs114889439	G	A	-0.253809	0.0539169	6.19e-06	0.0451827	0.314102	0.885621	22.1597
family.Veillonellaceae.id.2172	Lactose Intolerance	18	462180	rs4797169	C	T	0.0587799	0.0128297	4.49e-06	-0.171856	0.137221	0.210423	20.9907
family.Veillonellaceae.id.2172	Lactose Intolerance	7	21637810	rs12668619	G	A	0.055301	0.0117654	2.57e-06	0.144086	0.120644	0.232357	22.093
family.Veillonellaceae.id.2172	Lactose Intolerance	4	23317124	rs2175069	G	A	-0.0526752	0.0114886	4.64e-06	0.160454	0.119889	0.180781	21.0221
family.Veillonellaceae.id.2172	Lactose Intolerance	4	46366067	rs1442060	A	G	-0.0514024	0.0112125	4.51e-06	0.0954306	0.118765	0.421673	21.0168
family.Veillonellaceae.id.2172	Lactose Intolerance	15	78546996	rs4461038	G	A	-0.0554965	0.0119467	3.73e-06	0.104275	0.12063	0.387357	21.5791
family.Veillonellaceae.id.2172	Lactose Intolerance	6	75534152	rs6909981	T	C	-0.0638697	0.0141765	5.48e-06	0.0239961	0.142243	0.866034	20.2979
family.Veillonellaceae.id.2172	Lactose Intolerance	6	92380922	rs9345168	A	C	0.0509102	0.0113253	8.49e-06	-0.00639877	0.116297	0.956122	20.2074
family.Veillonellaceae.id.2172	Lactose Intolerance	5	38348199	rs2561116	G	T	-0.083617	0.0187159	7.89e-06	0.222123	0.193023	0.249832	19.9603
family.Veillonellaceae.id.2172	Lactose Intolerance	6	139188534	rs61264131	C	A	0.202367	0.0464388	6.75e-06	0.0889505	0.306921	0.771957	18.9897
family.Veillonellaceae.id.2172	Lactose Intolerance	21	35576123	rs11700976	A	C	0.0503337	0.0113763	9.25e-06	-0.231205	0.117138	0.0484073	19.5756
family.Veillonellaceae.id.2172	Lactose Intolerance	1	244391618	rs6692542	G	A	0.0534397	0.0118254	8.68e-06	0.0939862	0.124355	0.449775	20.422
family.Veillonellaceae.id.2172	Lactose Intolerance	13	78785141	rs2585520	T	G	-0.0904972	0.0200428	5.27e-06	0.321506	0.204104	0.115209	20.387
family.Veillonellaceae.id.2172	Lactose Intolerance	18	30208691	rs1693340	C	T	0.0818934	0.018245	9.25e-06	0.0292985	0.181038	0.871435	20.147
family.Veillonellaceae.id.2172	Lactose Intolerance	8	138319508	rs4263802	A	G	0.050942	0.0114921	7.45e-06	-0.21367	0.117975	0.070119	19.6495
family.Verrucomicrobiaceae.id.4036	Lactose Intolerance	4	95027272	rs11729256	C	T	0.0749798	0.0150177	6.73e-07	0.0608193	0.132385	0.645938	24.9277
family.Verrucomicrobiaceae.id.4036	Lactose Intolerance	11	130280667	rs4936098	G	A	0.0648691	0.0135928	1.13e-06	0.140942	0.121162	0.244725	22.7749
family.Verrucomicrobiaceae.id.4036	Lactose Intolerance	6	56341481	rs9349825	G	A	-0.0704354	0.0147128	2.51e-06	-0.000338766	0.132878	0.997966	22.9188
family.Verrucomicrobiaceae.id.4036	Lactose Intolerance	4	100544188	rs74542928	C	T	0.112124	0.0236422	1.65e-06	-0.0967868	0.193757	0.617409	22.4917
family.Verrucomicrobiaceae.id.4036	Lactose Intolerance	16	81063149	rs2602429	T	C	0.0745516	0.0156195	2.7e-06	-0.122237	0.142878	0.392255	22.7814
family.Verrucomicrobiaceae.id.4036	Lactose Intolerance	10	5064327	rs4242783	A	G	0.0687992	0.0147694	2.75e-06	0.144487	0.132286	0.274731	21.6992
family.Verrucomicrobiaceae.id.4036	Lactose Intolerance	1	41074472	rs61779207	A	G	-0.0758811	0.0167762	6.63e-06	-0.125558	0.151249	0.406462	20.4588
family.Verrucomicrobiaceae.id.4036	Lactose Intolerance	15	97570657	rs12908520	A	G	0.0619104	0.0130946	2.15e-06	-0.0908881	0.117098	0.437647	22.3533
family.Verrucomicrobiaceae.id.4036	Lactose Intolerance	18	49473635	rs117107102	G	A	0.204683	0.0431573	2.92e-06	0.332866	0.293936	0.257449	22.4934
family.Verrucomicrobiaceae.id.4036	Lactose Intolerance	12	130309670	rs111862613	C	T	0.0907065	0.0196746	3.73e-06	0.149716	0.158991	0.346364	21.2551
family.Verrucomicrobiaceae.id.4036	Lactose Intolerance	20	31867840	rs941682	A	G	-0.0631526	0.0143767	9.58e-06	0.224432	0.130195	0.0847415	19.2958
family.Victivallaceae.id.2255	Lactose Intolerance	12	131103256	rs34962571	C	A	-0.186945	0.0418412	6.25e-06	-0.116981	0.202569	0.563611	19.9628
family.Victivallaceae.id.2255	Lactose Intolerance	11	9316730	rs4396289	T	C	-0.152918	0.0288525	1.54e-07	-0.0389836	0.154509	0.800805	28.0897
family.Victivallaceae.id.2255	Lactose Intolerance	7	57589803	rs2944282	C	T	-0.124197	0.0257026	1.57e-06	-0.164438	0.126966	0.195275	23.3489
family.Victivallaceae.id.2255	Lactose Intolerance	7	146808977	rs11764871	T	G	0.127099	0.025656	7.49e-07	0.0863267	0.127737	0.499159	24.5418
family.Victivallaceae.id.2255	Lactose Intolerance	2	60484909	rs6545794	G	A	-0.197786	0.0410495	5.97e-07	0.315467	0.227232	0.165045	23.2152
family.Victivallaceae.id.2255	Lactose Intolerance	10	95286954	rs7077363	A	G	0.148942	0.0318366	2.83e-06	-0.131479	0.157331	0.403333	21.8868
family.Victivallaceae.id.2255	Lactose Intolerance	9	111086170	rs62570196	T	C	-0.246101	0.0483077	2.7e-07	0.0114833	0.217007	0.957798	25.9535
family.Victivallaceae.id.2255	Lactose Intolerance	3	9968555	rs7627405	T	C	-0.134158	0.0301427	8.19e-06	0.211976	0.157493	0.178321	19.8092
family.Victivallaceae.id.2255	Lactose Intolerance	2	31211657	rs61702987	C	T	0.145501	0.0300007	3.08e-06	-0.10224	0.149341	0.493591	23.5218
family.Victivallaceae.id.2255	Lactose Intolerance	12	102525047	rs7314815	A	G	0.101088	0.0225594	6.4e-06	-0.052351	0.115627	0.650723	20.0791
family.Victivallaceae.id.2255	Lactose Intolerance	19	711637	rs11671100	C	A	-0.160034	0.0349472	4.08e-06	-0.0398041	0.150553	0.791482	20.9701
genus..Clostridiuminnocuumgroup.id.14397	Lactose Intolerance	5	71186626	rs6890185	C	T	0.113424	0.0233137	1.12e-06	0.149107	0.123233	0.226294	23.6692
genus..Clostridiuminnocuumgroup.id.14397	Lactose Intolerance	18	6348227	rs61267978	C	T	0.14708	0.0320875	5.59e-06	0.223434	0.17119	0.191832	21.0103
genus..Clostridiuminnocuumgroup.id.14397	Lactose Intolerance	1	8419420	rs6577484	A	G	0.160425	0.0360857	8.41e-06	-0.10896	0.18841	0.563053	19.7639
genus..Clostridiuminnocuumgroup.id.14397	Lactose Intolerance	5	113126539	rs10074000	C	T	-0.102648	0.0227508	7e-06	-0.0272349	0.119057	0.81906	20.3567
genus..Clostridiuminnocuumgroup.id.14397	Lactose Intolerance	18	69274308	rs1942371	A	G	-0.157938	0.034187	4.06e-06	-0.182455	0.189333	0.335209	21.3428
genus..Clostridiuminnocuumgroup.id.14397	Lactose Intolerance	5	9368158	rs40656	T	C	0.142664	0.0311021	8.62e-06	-0.0464541	0.159807	0.771289	21.0403
genus..Clostridiuminnocuumgroup.id.14397	Lactose Intolerance	15	59704208	rs77845139	G	A	-0.114993	0.0257186	8.41e-06	0.0275555	0.135019	0.838286	19.9916
genus..Clostridiuminnocuumgroup.id.14397	Lactose Intolerance	12	30268485	rs10506058	G	A	0.0997048	0.0221926	8.92e-06	0.00271937	0.118029	0.981619	20.1844
genus..Clostridiuminnocuumgroup.id.14397	Lactose Intolerance	5	95717619	rs4869133	A	G	-0.180591	0.0409505	7.24e-06	0.501401	0.210501	0.0172214	19.4478
genus..Eubacteriumbrachygroup.id.11296	Lactose Intolerance	5	17460096	rs62348779	C	T	-0.201481	0.043286	3.78e-06	0.28391	0.224116	0.205227	21.6656
genus..Eubacteriumbrachygroup.id.11296	Lactose Intolerance	10	94185213	rs112617308	C	T	-0.170873	0.0362844	2.38e-06	-0.353439	0.193882	0.0683099	22.1773
genus..Eubacteriumbrachygroup.id.11296	Lactose Intolerance	10	22892667	rs2913110	T	C	0.105143	0.022942	4.56e-06	-0.198208	0.117686	0.0921396	21.0039
genus..Eubacteriumbrachygroup.id.11296	Lactose Intolerance	4	184628931	rs4862235	A	G	0.104806	0.0225751	3.73e-06	0.159326	0.117912	0.176622	21.5533
genus..Eubacteriumbrachygroup.id.11296	Lactose Intolerance	2	218237281	rs12151423	G	A	0.101329	0.0227324	9.27e-06	0.13849	0.117082	0.236869	19.8688
genus..Eubacteriumbrachygroup.id.11296	Lactose Intolerance	4	6856564	rs73199919	C	T	-0.236717	0.0531335	8.16e-06	0.119619	0.232564	0.607008	19.8482
genus..Eubacteriumbrachygroup.id.11296	Lactose Intolerance	11	80236833	rs6591893	A	G	0.108225	0.0240319	7.34e-06	0.0566821	0.125568	0.651697	20.2807
genus..Eubacteriumbrachygroup.id.11296	Lactose Intolerance	22	48190598	rs720439	G	A	-0.111927	0.0251252	7.03e-06	-0.065678	0.136124	0.62946	19.8449
genus..Eubacteriumbrachygroup.id.11296	Lactose Intolerance	4	144665178	rs13139592	C	T	-0.145997	0.0327192	7.97e-06	-0.164788	0.161963	0.308943	19.9104
genus..Eubacteriumbrachygroup.id.11296	Lactose Intolerance	14	23060552	rs1384962	G	A	0.120888	0.0266264	6.99e-06	0.278888	0.139523	0.045622	20.6131
genus..Eubacteriumcoprostanoligenesgroup.id.11375	Lactose Intolerance	7	31085162	rs17159861	T	C	0.0962228	0.0168388	1.04e-08	-0.015862	0.181363	0.930306	32.6537
genus..Eubacteriumcoprostanoligenesgroup.id.11375	Lactose Intolerance	7	16380806	rs9648214	C	T	-0.0828719	0.016431	2.52e-07	0.0173261	0.17244	0.919966	25.4383
genus..Eubacteriumcoprostanoligenesgroup.id.11375	Lactose Intolerance	15	36911598	rs12906958	T	C	-0.0533159	0.0115935	4.35e-06	-0.0118827	0.125772	0.92473	21.1488
genus..Eubacteriumcoprostanoligenesgroup.id.11375	Lactose Intolerance	15	86440997	rs4076415	G	T	0.0515152	0.0110294	1.99e-06	-0.133733	0.121209	0.269886	21.8155
genus..Eubacteriumcoprostanoligenesgroup.id.11375	Lactose Intolerance	3	127139574	rs6762473	A	C	0.0521584	0.0112353	4.26e-06	0.253584	0.121733	0.0372409	21.5517
genus..Eubacteriumcoprostanoligenesgroup.id.11375	Lactose Intolerance	10	2215931	rs10444197	G	A	-0.0505823	0.0113455	5.98e-06	0.310925	0.123747	0.0119849	19.8768
genus..Eubacteriumcoprostanoligenesgroup.id.11375	Lactose Intolerance	15	97869293	rs62024432	T	C	-0.0769698	0.0172101	7.5e-06	0.0935352	0.191113	0.624542	20.0019
genus..Eubacteriumcoprostanoligenesgroup.id.11375	Lactose Intolerance	10	84506096	rs2644213	A	G	0.0538845	0.0121245	9.86e-06	-0.10615	0.136706	0.437464	19.7517
genus..Eubacteriumcoprostanoligenesgroup.id.11375	Lactose Intolerance	3	113794507	rs11720857	T	C	0.0630776	0.0144485	9.26e-06	0.0780386	0.154749	0.614057	19.0592
genus..Eubacteriumcoprostanoligenesgroup.id.11375	Lactose Intolerance	7	33603146	rs1020520	G	T	-0.0590705	0.0132929	8.89e-06	0.0517206	0.146862	0.72471	19.7471
genus..Eubacteriumcoprostanoligenesgroup.id.11375	Lactose Intolerance	3	81595477	rs76898927	A	G	0.123055	0.0266375	4.79e-06	-0.440957	0.277474	0.11202	21.3409
genus..Eubacteriumcoprostanoligenesgroup.id.11375	Lactose Intolerance	12	32713919	rs11052069	C	T	0.0477832	0.0107833	9.38e-06	-0.0245587	0.116499	0.833039	19.6356
genus..Eubacteriumeligensgroup.id.14372	Lactose Intolerance	16	81820486	rs4583233	C	A	0.0670205	0.0128122	2.84e-07	0.0208671	0.121626	0.863777	27.3633
genus..Eubacteriumeligensgroup.id.14372	Lactose Intolerance	10	83092007	rs265534	G	T	-0.0563756	0.0120127	2.27e-06	-0.0240657	0.117503	0.83772	22.0242
genus..Eubacteriumeligensgroup.id.14372	Lactose Intolerance	6	70956815	rs6923695	G	T	0.103268	0.0229524	4.87e-06	-0.121722	0.214866	0.571053	20.2428
genus..Eubacteriumeligensgroup.id.14372	Lactose Intolerance	13	107563458	rs2200429	G	A	-0.0888825	0.0198479	5.3e-06	-0.186363	0.203584	0.359976	20.0541
genus..Eubacteriumeligensgroup.id.14372	Lactose Intolerance	2	110260993	rs56080211	T	C	0.123093	0.0282743	9.14e-06	0.0984953	0.248602	0.69196	18.9531
genus..Eubacteriumeligensgroup.id.14372	Lactose Intolerance	11	31098691	rs182318	A	G	-0.0824941	0.0195615	8.4e-06	-0.220979	0.213451	0.300544	17.7845
genus..Eubacteriumeligensgroup.id.14372	Lactose Intolerance	7	51365152	rs12719051	G	A	0.0916626	0.0208183	7.12e-06	0.000635633	0.185207	0.997262	19.3862
genus..Eubacteriumfissicatenagroup.id.14373	Lactose Intolerance	2	71145246	rs3771393	T	C	0.130842	0.0266671	7.38e-07	0.0549293	0.130871	0.674688	24.0738
genus..Eubacteriumfissicatenagroup.id.14373	Lactose Intolerance	8	5433699	rs2733072	A	G	0.109644	0.0228306	1.49e-06	-0.225442	0.121001	0.0624419	23.0641
genus..Eubacteriumfissicatenagroup.id.14373	Lactose Intolerance	11	115165111	rs7104872	A	G	0.138612	0.0291906	2.73e-06	-0.0502245	0.150474	0.73855	22.5484
genus..Eubacteriumfissicatenagroup.id.14373	Lactose Intolerance	7	73043561	rs151257695	G	A	0.20951	0.0454847	3.1e-06	0.109968	0.227465	0.628776	21.2167
genus..Eubacteriumfissicatenagroup.id.14373	Lactose Intolerance	6	39940437	rs6934739	G	A	0.111463	0.0252788	9.75e-06	-0.0833321	0.1286	0.516989	19.4425
genus..Eubacteriumfissicatenagroup.id.14373	Lactose Intolerance	14	89484373	rs10147907	G	T	0.172263	0.039601	8.27e-06	0.185324	0.206649	0.369822	18.9222
genus..Eubacteriumfissicatenagroup.id.14373	Lactose Intolerance	3	39604954	rs1768152	C	T	0.139489	0.0316186	8.7e-06	-0.0385654	0.164116	0.814218	19.4622
genus..Eubacteriumfissicatenagroup.id.14373	Lactose Intolerance	10	96758467	rs11818408	A	G	0.10585	0.0237114	8.2e-06	-0.0931602	0.118217	0.430672	19.9283
genus..Eubacteriumhalliigroup.id.11338	Lactose Intolerance	1	34308917	rs10798999	T	C	0.0601661	0.0126752	2.61e-06	0.199176	0.141362	0.158843	22.5315
genus..Eubacteriumhalliigroup.id.11338	Lactose Intolerance	4	111885431	rs13116360	C	T	0.154124	0.0297185	2.94e-07	-0.0439158	0.252118	0.861718	26.896
genus..Eubacteriumhalliigroup.id.11338	Lactose Intolerance	3	110283389	rs949971	G	T	-0.0540164	0.0116101	3.29e-06	0.0330548	0.119968	0.782909	21.6462
genus..Eubacteriumhalliigroup.id.11338	Lactose Intolerance	7	148856720	rs60254196	G	A	-0.0522832	0.0111865	2.7e-06	-0.030576	0.116832	0.793545	21.8442
genus..Eubacteriumhalliigroup.id.11338	Lactose Intolerance	7	100635375	rs10808115	C	A	-0.0504747	0.0109922	4.42e-06	0.0866428	0.116117	0.455566	21.0851
genus..Eubacteriumhalliigroup.id.11338	Lactose Intolerance	11	58040621	rs10501370	T	C	-0.115589	0.0252489	5.42e-06	0.117237	0.279473	0.674856	20.9579
genus..Eubacteriumhalliigroup.id.11338	Lactose Intolerance	15	62014160	rs74018587	T	C	0.208943	0.043822	3.7e-06	0.147264	0.327528	0.652982	22.7337
genus..Eubacteriumhalliigroup.id.11338	Lactose Intolerance	3	23663416	rs6550770	C	T	-0.198087	0.0443545	4.82e-06	-0.325012	0.258006	0.207775	19.9452
genus..Eubacteriumhalliigroup.id.11338	Lactose Intolerance	3	195238086	rs138531890	G	A	0.153138	0.0349456	5.43e-06	-0.377247	0.263713	0.152567	19.2036
genus..Eubacteriumhalliigroup.id.11338	Lactose Intolerance	19	49214274	rs281379	G	A	-0.0499523	0.0112153	9.33e-06	-0.0347513	0.115638	0.763783	19.8376
genus..Eubacteriumhalliigroup.id.11338	Lactose Intolerance	11	123789877	rs78056098	T	G	-0.0507411	0.0113758	8.29e-06	-0.000990361	0.121169	0.993479	19.8955
genus..Eubacteriumhalliigroup.id.11338	Lactose Intolerance	3	64664456	rs28584818	G	A	0.126115	0.0268627	4.43e-06	-0.0490713	0.259101	0.849787	22.0412
genus..Eubacteriumhalliigroup.id.11338	Lactose Intolerance	11	11771637	rs117748144	C	T	-0.126582	0.028712	7.86e-06	-0.0676277	0.255968	0.791623	19.4365
genus..Eubacteriumhalliigroup.id.11338	Lactose Intolerance	1	104524676	rs17474256	A	G	0.0810805	0.0184573	9.45e-06	0.119772	0.198296	0.545841	19.2973
genus..Eubacteriumhalliigroup.id.11338	Lactose Intolerance	18	48384463	rs630939	T	C	-0.0508914	0.0114352	9.16e-06	-0.104278	0.117524	0.374921	19.8062
genus..Eubacteriumhalliigroup.id.11338	Lactose Intolerance	4	183709536	rs17074066	C	T	-0.0813986	0.0189272	9.35e-06	0.0973311	0.205968	0.636531	18.4952
genus..Eubacteriumnodatumgroup.id.11297	Lactose Intolerance	14	52185888	rs34297067	G	A	-0.186907	0.0341475	6.6e-08	-4.55396e-05	0.160289	0.999773	29.9593
genus..Eubacteriumnodatumgroup.id.11297	Lactose Intolerance	10	9659749	rs61841040	T	G	0.160621	0.0341609	3.56e-06	0.060523	0.160292	0.705743	22.1078
genus..Eubacteriumnodatumgroup.id.11297	Lactose Intolerance	9	28245518	rs113893692	T	C	-0.185107	0.0403573	5.76e-06	0.0168861	0.180814	0.925594	21.0379
genus..Eubacteriumnodatumgroup.id.11297	Lactose Intolerance	9	96597985	rs77910827	T	C	0.201788	0.0413568	9.05e-07	-0.23193	0.194813	0.23384	23.8066
genus..Eubacteriumnodatumgroup.id.11297	Lactose Intolerance	7	64894137	rs10263623	T	C	0.193496	0.0439023	8.91e-06	-0.187462	0.189687	0.323022	19.4253
genus..Eubacteriumnodatumgroup.id.11297	Lactose Intolerance	1	34529736	rs9425984	C	T	-0.130234	0.0292347	7.21e-06	-0.179785	0.136947	0.189246	19.845
genus..Eubacteriumnodatumgroup.id.11297	Lactose Intolerance	10	61322015	rs11006576	G	A	-0.110167	0.024593	7.99e-06	-0.131735	0.117307	0.261441	20.067
genus..Eubacteriumnodatumgroup.id.11297	Lactose Intolerance	1	171060821	rs7880204	C	T	-0.125454	0.0275303	6.84e-06	-0.0205768	0.131336	0.875503	20.7656
genus..Eubacteriumnodatumgroup.id.11297	Lactose Intolerance	4	94712747	rs6818880	G	A	-0.110081	0.0245964	7.83e-06	0.0014031	0.11828	0.990535	20.0298
genus..Eubacteriumnodatumgroup.id.11297	Lactose Intolerance	7	135052348	rs10458299	C	T	-0.187753	0.041969	8.37e-06	-0.0272041	0.206791	0.895337	20.0131
genus..Eubacteriumnodatumgroup.id.11297	Lactose Intolerance	8	4954912	rs7827125	T	C	0.1223	0.0271331	7.17e-06	0.19715	0.130732	0.131543	20.3166
genus..Eubacteriumoxidoreducensgroup.id.11339	Lactose Intolerance	4	37526679	rs2973294	T	G	0.0923559	0.0195439	2.39e-06	-0.0912927	0.116281	0.432391	22.331
genus..Eubacteriumoxidoreducensgroup.id.11339	Lactose Intolerance	16	86480355	rs34561138	A	G	0.216145	0.045992	2.51e-06	-0.214412	0.231065	0.353444	22.0865
genus..Eubacteriumoxidoreducensgroup.id.11339	Lactose Intolerance	5	106882394	rs440215	T	C	0.0932766	0.0195294	1.65e-06	0.00812855	0.116981	0.944603	22.8122
genus..Eubacteriumoxidoreducensgroup.id.11339	Lactose Intolerance	1	195064019	rs12129908	A	C	0.0893272	0.0198333	5.8e-06	0.20401	0.117335	0.0820886	20.2852
genus..Eubacteriumrectalegroup.id.14374	Lactose Intolerance	2	125553155	rs314726	C	T	0.0528824	0.0109486	1.38e-06	0.0640079	0.118188	0.588109	23.3293
genus..Eubacteriumrectalegroup.id.14374	Lactose Intolerance	15	93006765	rs35398954	G	A	-0.0901402	0.0174602	5.4e-07	-0.0801459	0.187609	0.669236	26.6526
genus..Eubacteriumrectalegroup.id.14374	Lactose Intolerance	1	234530370	rs10797540	G	A	0.0503179	0.0108389	3.53e-06	-0.0359256	0.11674	0.758281	21.5512
genus..Eubacteriumrectalegroup.id.14374	Lactose Intolerance	7	121281238	rs10248854	A	C	-0.0527827	0.0113463	4.21e-06	-0.0510883	0.12142	0.673931	21.6407
genus..Eubacteriumrectalegroup.id.14374	Lactose Intolerance	11	8129537	rs2884897	G	A	-0.129364	0.0289021	6.44e-06	-0.363718	0.275796	0.187238	20.034
genus..Eubacteriumrectalegroup.id.14374	Lactose Intolerance	1	116082909	rs143694765	C	T	0.0870025	0.019779	9.75e-06	0.122119	0.19757	0.536508	19.3489
genus..Eubacteriumrectalegroup.id.14374	Lactose Intolerance	9	129425745	rs59427698	G	A	-0.0576035	0.0130853	5.37e-06	-0.106419	0.136883	0.436897	19.3789
genus..Eubacteriumrectalegroup.id.14374	Lactose Intolerance	9	92013419	rs62547233	G	A	0.0536319	0.0120201	9.9e-06	0.381605	0.128962	0.00308584	19.9082
genus..Eubacteriumruminantiumgroup.id.11340	Lactose Intolerance	5	121182996	rs2116427	G	A	0.0911461	0.0182353	4.67e-07	-0.127582	0.134467	0.342721	24.9833
genus..Eubacteriumruminantiumgroup.id.11340	Lactose Intolerance	22	25303055	rs139749	T	C	-0.0845439	0.0171791	8.59e-07	-0.203134	0.124718	0.103366	24.2195
genus..Eubacteriumruminantiumgroup.id.11340	Lactose Intolerance	10	129037453	rs72836424	T	C	-0.139825	0.030069	2.62e-06	-0.230825	0.206248	0.263072	21.6237
genus..Eubacteriumruminantiumgroup.id.11340	Lactose Intolerance	9	130980937	rs2229917	G	A	0.153538	0.0323922	2.16e-06	-0.00165523	0.237093	0.99443	22.4673
genus..Eubacteriumruminantiumgroup.id.11340	Lactose Intolerance	14	52219066	rs10131724	C	A	-0.199832	0.0414577	2.39e-06	-0.0374207	0.245876	0.879035	23.2338
genus..Eubacteriumruminantiumgroup.id.11340	Lactose Intolerance	5	33897589	rs16891896	A	G	-0.174787	0.0390573	2.38e-06	-0.142509	0.265562	0.591523	20.0269
genus..Eubacteriumruminantiumgroup.id.11340	Lactose Intolerance	8	138626268	rs7000472	G	A	-0.0762282	0.016523	4.07e-06	-0.00633641	0.120182	0.957952	21.284
genus..Eubacteriumruminantiumgroup.id.11340	Lactose Intolerance	2	71247578	rs2418654	T	C	-0.0748879	0.0165852	6.17e-06	0.0704289	0.120602	0.559234	20.3884
genus..Eubacteriumruminantiumgroup.id.11340	Lactose Intolerance	2	201610645	rs13025464	C	T	-0.0737077	0.0163786	6.97e-06	0.182558	0.120204	0.128829	20.2523
genus..Eubacteriumruminantiumgroup.id.11340	Lactose Intolerance	1	197978281	rs6676699	T	G	-0.0888124	0.0196447	6.38e-06	0.0690737	0.144671	0.633039	20.4388
genus..Eubacteriumruminantiumgroup.id.11340	Lactose Intolerance	12	63306003	rs73139629	C	A	-0.115098	0.0247909	5.36e-06	-0.010446	0.182833	0.954439	21.555
genus..Eubacteriumruminantiumgroup.id.11340	Lactose Intolerance	9	2539358	rs606117	G	A	0.0833243	0.018056	4.82e-06	0.0778838	0.126892	0.539362	21.2961
genus..Eubacteriumruminantiumgroup.id.11340	Lactose Intolerance	6	130030114	rs57340348	C	T	-0.0979429	0.0212166	4.93e-06	0.0398979	0.149627	0.78974	21.3106
genus..Eubacteriumruminantiumgroup.id.11340	Lactose Intolerance	1	3044181	rs2817174	T	C	-0.0734306	0.0163687	7.87e-06	-0.0983677	0.120659	0.414928	20.1246
genus..Eubacteriumruminantiumgroup.id.11340	Lactose Intolerance	1	88523399	rs10923018	A	G	0.0726438	0.0160924	6.8e-06	0.0258761	0.116742	0.824584	20.3777
genus..Eubacteriumruminantiumgroup.id.11340	Lactose Intolerance	15	61289622	rs11637981	T	G	-0.073258	0.0160888	5.44e-06	-0.0153794	0.117868	0.896187	20.733
genus..Eubacteriumruminantiumgroup.id.11340	Lactose Intolerance	12	30360954	rs17519472	T	C	0.107804	0.0233984	4.7e-06	0.362789	0.16528	0.0281641	21.2275
genus..Eubacteriumruminantiumgroup.id.11340	Lactose Intolerance	6	11953633	rs209813	A	G	-0.103488	0.0236391	9.23e-06	-0.113687	0.178544	0.524292	19.1655
genus..Eubacteriumventriosumgroup.id.11341	Lactose Intolerance	8	114445055	rs16884680	T	G	-0.0906428	0.0191909	1.74e-06	0.156798	0.198391	0.429323	22.3088
genus..Eubacteriumventriosumgroup.id.11341	Lactose Intolerance	20	50140919	rs73615400	C	T	-0.0956303	0.0193428	9.54e-07	0.159523	0.208527	0.444272	24.443
genus..Eubacteriumventriosumgroup.id.11341	Lactose Intolerance	13	98785900	rs11617697	G	A	-0.143349	0.0286241	7.22e-07	0.248945	0.26913	0.354967	25.0798
genus..Eubacteriumventriosumgroup.id.11341	Lactose Intolerance	18	22460785	rs12964517	A	G	0.0587198	0.0123453	2.07e-06	-0.0482695	0.124641	0.698557	22.6237
genus..Eubacteriumventriosumgroup.id.11341	Lactose Intolerance	12	52423996	rs876734	T	C	-0.0618696	0.0132532	2.89e-06	0.149194	0.136746	0.275259	21.7927
genus..Eubacteriumventriosumgroup.id.11341	Lactose Intolerance	14	44975510	rs3809430	C	T	-0.0548171	0.0118426	3.55e-06	-0.0393457	0.118976	0.740869	21.426
genus..Eubacteriumventriosumgroup.id.11341	Lactose Intolerance	16	60348381	rs72783037	A	C	0.0658926	0.0143747	6.55e-06	-0.00101544	0.144257	0.994384	21.0124
genus..Eubacteriumventriosumgroup.id.11341	Lactose Intolerance	4	126371814	rs73849225	C	T	0.0975711	0.0224388	5.21e-06	0.032018	0.235067	0.891657	18.9079
genus..Eubacteriumventriosumgroup.id.11341	Lactose Intolerance	1	147291928	rs78250280	A	G	0.0749762	0.0164404	3.36e-06	0.105351	0.161631	0.514533	20.7979
genus..Eubacteriumventriosumgroup.id.11341	Lactose Intolerance	14	51960625	rs35179274	T	C	-0.0627263	0.013786	5.76e-06	0.126184	0.137767	0.359708	20.7026
genus..Eubacteriumventriosumgroup.id.11341	Lactose Intolerance	1	109398264	rs66746423	T	C	0.0751501	0.0164978	6.11e-06	-0.112852	0.164715	0.493256	20.7494
genus..Eubacteriumventriosumgroup.id.11341	Lactose Intolerance	2	203661779	rs6704822	G	A	0.0739179	0.0166705	6.62e-06	-0.134623	0.166515	0.418819	19.6609
genus..Eubacteriumventriosumgroup.id.11341	Lactose Intolerance	3	107736434	rs13082419	T	C	-0.0715522	0.016137	9.56e-06	-0.145727	0.159655	0.361365	19.6608
genus..Eubacteriumxylanophilumgroup.id.14375	Lactose Intolerance	20	57995506	rs17830032	A	G	-0.160597	0.0310515	2.39e-07	-0.315174	0.268748	0.240897	26.7494
genus..Eubacteriumxylanophilumgroup.id.14375	Lactose Intolerance	7	43566344	rs13239072	A	G	0.0687427	0.0142728	1.82e-06	-0.0284949	0.131486	0.828432	23.1971
genus..Eubacteriumxylanophilumgroup.id.14375	Lactose Intolerance	16	84790559	rs2012708	G	A	0.0573202	0.0126905	6.53e-06	-0.00786287	0.121448	0.948379	20.4013
genus..Eubacteriumxylanophilumgroup.id.14375	Lactose Intolerance	11	131009660	rs2213117	G	T	0.0877797	0.0189012	4.21e-06	-0.286387	0.198445	0.148977	21.5679
genus..Eubacteriumxylanophilumgroup.id.14375	Lactose Intolerance	1	22627266	rs10917203	C	A	0.0612633	0.0130917	3.15e-06	0.0161897	0.124156	0.896251	21.8983
genus..Eubacteriumxylanophilumgroup.id.14375	Lactose Intolerance	16	73696771	rs112176119	T	C	-0.113455	0.0245762	3.33e-06	0.0310769	0.222937	0.889136	21.3119
genus..Eubacteriumxylanophilumgroup.id.14375	Lactose Intolerance	9	130498120	rs1999224	T	G	-0.0949051	0.0203503	3.75e-06	-0.0235508	0.196824	0.904757	21.749
genus..Eubacteriumxylanophilumgroup.id.14375	Lactose Intolerance	4	87891938	rs75586835	G	A	-0.114498	0.0263455	9.39e-06	0.101454	0.241616	0.674559	18.8878
genus..Ruminococcusgauvreauiigroup.id.11342	Lactose Intolerance	10	29201860	rs2047242	G	A	-0.067603	0.0133738	2.46e-07	0.0713369	0.124176	0.56564	25.552
genus..Ruminococcusgauvreauiigroup.id.11342	Lactose Intolerance	12	61119266	rs1391597	T	C	0.0590284	0.0124874	1.86e-06	-0.301461	0.119367	0.0115533	22.345
genus..Ruminococcusgauvreauiigroup.id.11342	Lactose Intolerance	16	2767894	rs71386687	G	T	0.121037	0.02386	2.91e-07	0.225542	0.237352	0.341989	25.7333
genus..Ruminococcusgauvreauiigroup.id.11342	Lactose Intolerance	3	112372317	rs9870933	G	A	0.0621643	0.0126072	8.49e-07	-0.00454836	0.120883	0.969986	24.3135
genus..Ruminococcusgauvreauiigroup.id.11342	Lactose Intolerance	5	166419552	rs431418	G	A	-0.094737	0.0210157	5.54e-06	-0.125581	0.194576	0.518664	20.3213
genus..Ruminococcusgauvreauiigroup.id.11342	Lactose Intolerance	2	191954852	rs10931481	A	G	0.0610096	0.0130484	3.38e-06	0.108744	0.125456	0.386058	21.8615
genus..Ruminococcusgauvreauiigroup.id.11342	Lactose Intolerance	15	85563483	rs289410	A	G	-0.0654926	0.0139101	2.27e-06	0.174773	0.133586	0.190768	22.1678
genus..Ruminococcusgauvreauiigroup.id.11342	Lactose Intolerance	1	20552072	rs2105937	G	A	0.0580215	0.0127806	5.1e-06	0.0538922	0.12079	0.655479	20.61
genus..Ruminococcusgauvreauiigroup.id.11342	Lactose Intolerance	8	137090850	rs2166943	C	A	0.0566974	0.0123497	5.28e-06	-0.0517219	0.117707	0.660364	21.0773
genus..Ruminococcusgauvreauiigroup.id.11342	Lactose Intolerance	1	161880482	rs12079579	G	A	0.0955324	0.0213436	5.04e-06	-0.10169	0.204121	0.618353	20.0339
genus..Ruminococcusgauvreauiigroup.id.11342	Lactose Intolerance	4	18824860	rs73802842	A	C	0.0736808	0.0169665	7.48e-06	-0.0645137	0.159813	0.686445	18.8593
genus..Ruminococcusgnavusgroup.id.14376	Lactose Intolerance	4	190110710	rs4388134	T	C	-0.0904997	0.0203544	9.12e-06	0.042001	0.138926	0.762404	19.7686
genus..Ruminococcusgnavusgroup.id.14376	Lactose Intolerance	5	18662686	rs13163520	A	G	-0.127377	0.0233883	5.61e-08	0.0600451	0.154327	0.697219	29.6611
genus..Ruminococcusgnavusgroup.id.14376	Lactose Intolerance	2	122096018	rs934940	C	A	-0.105045	0.0229588	2.74e-06	-0.115624	0.155314	0.456602	20.9339
genus..Ruminococcusgnavusgroup.id.14376	Lactose Intolerance	3	66701616	rs9872758	C	T	0.0849233	0.0176643	1.66e-06	-0.0562479	0.115398	0.625956	23.1132
genus..Ruminococcusgnavusgroup.id.14376	Lactose Intolerance	8	129224680	rs2909242	A	C	-0.0909965	0.018351	7.41e-07	-0.0623074	0.122961	0.612347	24.5883
genus..Ruminococcusgnavusgroup.id.14376	Lactose Intolerance	9	135838591	rs3124783	G	A	-0.11599	0.0249099	2.67e-06	0.146675	0.166503	0.378363	21.6818
genus..Ruminococcusgnavusgroup.id.14376	Lactose Intolerance	2	144700007	rs62167033	C	T	0.185289	0.0396295	3.5e-06	-0.0698261	0.229823	0.761261	21.8606
genus..Ruminococcusgnavusgroup.id.14376	Lactose Intolerance	2	36259341	rs12989336	A	G	-0.0846861	0.0187936	7.12e-06	-0.118314	0.123518	0.338128	20.305
genus..Ruminococcusgnavusgroup.id.14376	Lactose Intolerance	1	115168097	rs12136548	T	C	0.0901946	0.0196476	3.1e-06	-0.197336	0.124507	0.11298	21.0738
genus..Ruminococcusgnavusgroup.id.14376	Lactose Intolerance	3	146290310	rs78399089	C	T	0.144445	0.0326618	6.63e-06	-0.145193	0.211949	0.493322	19.558
genus..Ruminococcusgnavusgroup.id.14376	Lactose Intolerance	10	6512581	rs11597105	G	A	0.114673	0.0250653	6.95e-06	0.178827	0.167217	0.284874	20.9303
genus..Ruminococcusgnavusgroup.id.14376	Lactose Intolerance	16	433078	rs11864644	C	T	-0.139804	0.0318253	5.01e-06	-0.0223159	0.207459	0.914339	19.2971
genus..Ruminococcustorquesgroup.id.14377	Lactose Intolerance	6	67262102	rs1475330	C	T	0.0523492	0.01182	8.13e-06	-0.135519	0.129244	0.294385	19.6147
genus..Ruminococcustorquesgroup.id.14377	Lactose Intolerance	19	49218060	rs35866622	C	T	-0.0612024	0.0109421	2.21e-08	0.000199803	0.11635	0.99863	31.2848
genus..Ruminococcustorquesgroup.id.14377	Lactose Intolerance	10	4639762	rs10904297	G	A	-0.167804	0.0389812	2.69e-06	-0.729684	0.318806	0.0220906	18.5309
genus..Ruminococcustorquesgroup.id.14377	Lactose Intolerance	17	14532347	rs8080469	A	G	0.0490727	0.0107036	3.5e-06	0.026893	0.1163	0.81713	21.0193
genus..Ruminococcustorquesgroup.id.14377	Lactose Intolerance	8	76769843	rs77034621	G	T	-0.151553	0.0335878	6.07e-06	-0.0841853	0.255191	0.741482	20.3594
genus..Ruminococcustorquesgroup.id.14377	Lactose Intolerance	14	26130404	rs12434631	G	A	0.074697	0.0153401	2.77e-06	0.0823994	0.164922	0.617337	23.7111
genus..Ruminococcustorquesgroup.id.14377	Lactose Intolerance	11	132663147	rs4073731	C	T	0.0651948	0.0142221	4.05e-06	0.00893682	0.163333	0.956365	21.0135
genus..Ruminococcustorquesgroup.id.14377	Lactose Intolerance	9	27225258	rs10967781	A	C	0.0507994	0.0113322	8.37e-06	0.210823	0.121966	0.0838927	20.0949
genus..Ruminococcustorquesgroup.id.14377	Lactose Intolerance	22	21358653	rs8141465	G	A	0.0480778	0.0107442	9.65e-06	0.0827701	0.115977	0.475426	20.0235
genus.Actinomyces.id.423	Lactose Intolerance	6	133007480	rs35011108	G	A	0.232634	0.0512044	6.34e-06	-0.3471	0.279137	0.213691	20.641
genus.Actinomyces.id.423	Lactose Intolerance	6	67207371	rs34583783	T	G	0.126596	0.0268461	4.49e-06	0.087276	0.185864	0.638663	22.2371
genus.Actinomyces.id.423	Lactose Intolerance	15	99492313	rs2715439	T	C	0.0746684	0.0164822	6.27e-06	-0.0590959	0.116383	0.611615	20.5232
genus.Actinomyces.id.423	Lactose Intolerance	10	4782841	rs4146653	A	G	0.0985224	0.0214182	4.5e-06	0.14174	0.153805	0.356762	21.1594
genus.Actinomyces.id.423	Lactose Intolerance	6	169224781	rs4073240	A	G	0.0749687	0.0167368	7.94e-06	-0.00212498	0.119469	0.985809	20.0638
genus.Actinomyces.id.423	Lactose Intolerance	10	127532121	rs7915461	C	T	0.18776	0.0401636	5.92e-06	0.0708608	0.244432	0.771893	21.8544
genus.Actinomyces.id.423	Lactose Intolerance	3	101352439	rs71315246	G	A	-0.0969809	0.021925	9.83e-06	-0.0512488	0.159924	0.748622	19.5655
genus.Adlercreutzia.id.812	Lactose Intolerance	4	171281359	rs7680684	T	C	-0.083381	0.0168901	9.77e-07	0.0826126	0.127014	0.515418	24.3708
genus.Adlercreutzia.id.812	Lactose Intolerance	18	75009770	rs2717140	T	C	-0.119225	0.0251081	2.05e-06	0.143606	0.189211	0.447869	22.548
genus.Adlercreutzia.id.812	Lactose Intolerance	6	123909083	rs9490822	T	C	-0.0734512	0.0155789	2.54e-06	0.0355559	0.117059	0.761324	22.2292
genus.Adlercreutzia.id.812	Lactose Intolerance	1	69444163	rs6664405	C	T	-0.0953084	0.0210752	5.23e-06	0.0440302	0.165336	0.790002	20.4513
genus.Adlercreutzia.id.812	Lactose Intolerance	7	48844151	rs13231526	A	C	0.143237	0.0311654	4.81e-06	-0.216552	0.219476	0.323802	21.1234
genus.Adlercreutzia.id.812	Lactose Intolerance	3	105355971	rs55719207	A	G	-0.0699243	0.0158036	9.61e-06	0.1049	0.116863	0.369382	19.5769
genus.Adlercreutzia.id.812	Lactose Intolerance	17	48864179	rs9915817	C	T	0.0749219	0.016833	8.22e-06	0.0228354	0.125708	0.855854	19.8104
genus.Adlercreutzia.id.812	Lactose Intolerance	11	98386085	rs11604400	T	C	-0.102524	0.0234834	9.74e-06	0.195691	0.182779	0.28433	19.0604
genus.Akkermansia.id.4037	Lactose Intolerance	4	95027272	rs11729256	C	T	0.0750473	0.0150184	6.58e-07	0.0608193	0.132385	0.645938	24.9702
genus.Akkermansia.id.4037	Lactose Intolerance	11	130280667	rs4936098	G	A	0.0649225	0.0135934	1.1e-06	0.140942	0.121162	0.244725	22.8105
genus.Akkermansia.id.4037	Lactose Intolerance	6	56341481	rs9349825	G	A	-0.0703407	0.0147133	2.6e-06	-0.000338766	0.132878	0.997966	22.8557
genus.Akkermansia.id.4037	Lactose Intolerance	4	100544188	rs74542928	C	T	0.112623	0.0236434	1.48e-06	-0.0967868	0.193757	0.617409	22.6898
genus.Akkermansia.id.4037	Lactose Intolerance	16	81063149	rs2602429	T	C	0.0745352	0.0156201	2.72e-06	-0.122237	0.142878	0.392255	22.7695
genus.Akkermansia.id.4037	Lactose Intolerance	1	41074472	rs61779207	A	G	-0.0760539	0.0167769	6.32e-06	-0.125558	0.151249	0.406462	20.5503
genus.Akkermansia.id.4037	Lactose Intolerance	10	5064327	rs4242783	A	G	0.0685454	0.0147701	3e-06	0.144487	0.132286	0.274731	21.5373
genus.Akkermansia.id.4037	Lactose Intolerance	18	49473635	rs117107102	G	A	0.204406	0.0431629	3.01e-06	0.332866	0.293936	0.257449	22.4268
genus.Akkermansia.id.4037	Lactose Intolerance	20	31867840	rs941682	A	G	-0.0632957	0.0143777	9.17e-06	0.224432	0.130195	0.0847415	19.3808
genus.Akkermansia.id.4037	Lactose Intolerance	15	97570657	rs12908520	A	G	0.061772	0.0130954	2.26e-06	-0.0908881	0.117098	0.437647	22.2509
genus.Akkermansia.id.4037	Lactose Intolerance	12	130309670	rs111862613	C	T	0.0911199	0.0196748	3.39e-06	0.149716	0.158991	0.346364	21.4489
genus.Alistipes.id.968	Lactose Intolerance	1	19790706	rs67705352	G	T	-0.0532404	0.0110864	1.65e-06	-0.098328	0.121155	0.417028	23.0622
genus.Alistipes.id.968	Lactose Intolerance	7	62443498	rs11769002	A	G	-0.0528793	0.0109389	1.45e-06	-0.0219392	0.118643	0.853293	23.3683
genus.Alistipes.id.968	Lactose Intolerance	11	17511427	rs7129639	A	C	-0.0524955	0.0109584	1.78e-06	0.083661	0.1198	0.484965	22.9484
genus.Alistipes.id.968	Lactose Intolerance	5	177755179	rs11958296	G	A	-0.0981222	0.0218272	9.3e-06	0.556351	0.223841	0.012938	20.2087
genus.Alistipes.id.968	Lactose Intolerance	9	14080129	rs1689282	C	A	-0.0520061	0.0113942	5.28e-06	0.00125811	0.12374	0.991888	20.8325
genus.Alistipes.id.968	Lactose Intolerance	21	40580258	rs8130320	G	A	-0.049002	0.010717	4.84e-06	0.0237503	0.11655	0.838527	20.9064
genus.Alistipes.id.968	Lactose Intolerance	11	130887552	rs2875322	C	T	-0.0580945	0.0131432	8.78e-06	0.0266796	0.143759	0.85277	19.5373
genus.Alistipes.id.968	Lactose Intolerance	10	127787142	rs2290844	T	C	0.0813969	0.0191632	9.1e-06	0.25475	0.218921	0.244561	18.0418
genus.Alistipes.id.968	Lactose Intolerance	8	144428720	rs2450745	C	A	-0.080524	0.0184702	7.12e-06	-0.444675	0.202504	0.0281003	19.0068
genus.Alistipes.id.968	Lactose Intolerance	17	52776479	rs34417064	G	A	-0.048202	0.0106868	7.01e-06	-0.0205053	0.116009	0.859701	20.3437
genus.Alistipes.id.968	Lactose Intolerance	9	112120264	rs62576416	C	T	0.0492647	0.0109733	7.5e-06	-0.0886361	0.119703	0.459018	20.1557
genus.Alistipes.id.968	Lactose Intolerance	13	38057357	rs1107244	A	G	0.0758558	0.0171182	3.59e-06	-0.0280306	0.206154	0.891846	19.6363
genus.Alistipes.id.968	Lactose Intolerance	2	178000949	rs12990744	T	C	-0.0776618	0.0172986	8.21e-06	0.201363	0.188149	0.284515	20.1556
genus.Alistipes.id.968	Lactose Intolerance	20	41191335	rs4810359	G	A	-0.0652428	0.0146155	7.5e-06	0.273842	0.160218	0.0874179	19.9267
genus.Allisonella.id.2174	Lactose Intolerance	9	79110160	rs602075	G	A	0.168974	0.0296976	3.57e-08	-0.000164749	0.132734	0.99901	32.3742
genus.Allisonella.id.2174	Lactose Intolerance	2	33607071	rs6742198	A	G	0.149152	0.0316484	3.35e-06	0.0432622	0.14264	0.761664	22.2102
genus.Allisonella.id.2174	Lactose Intolerance	9	100150556	rs35778461	T	C	0.146679	0.0297186	1.21e-06	-0.237728	0.146438	0.104502	24.3601
genus.Allisonella.id.2174	Lactose Intolerance	5	114286707	rs1901739	G	T	0.115769	0.0248626	3.59e-06	-0.0645051	0.117251	0.58222	21.6814
genus.Allisonella.id.2174	Lactose Intolerance	7	137968010	rs76904847	A	G	0.148523	0.0334857	6.09e-06	-0.119063	0.156054	0.445488	19.6731
genus.Allisonella.id.2174	Lactose Intolerance	12	28018998	rs35110698	C	T	-0.146322	0.0320852	5.72e-06	0.0128986	0.157097	0.934562	20.7974
genus.Allisonella.id.2174	Lactose Intolerance	10	122413451	rs7898615	G	T	0.167966	0.0373586	8.87e-06	-0.0518568	0.17434	0.766126	20.2145
genus.Allisonella.id.2174	Lactose Intolerance	11	88632972	rs594561	T	C	0.112231	0.0251681	9.41e-06	-0.000100094	0.116215	0.999313	19.8849
genus.Alloprevotella.id.961	Lactose Intolerance	8	69994816	rs12675596	T	G	0.145669	0.0290678	9.64e-07	0.217451	0.134879	0.106921	25.1136
genus.Alloprevotella.id.961	Lactose Intolerance	4	189076705	rs58212166	G	A	-0.161506	0.0359102	7.94e-06	-0.234941	0.169601	0.165974	20.2274
genus.Alloprevotella.id.961	Lactose Intolerance	21	40993008	rs34619204	A	G	-0.156037	0.0344392	8.84e-06	-0.00972114	0.147165	0.947333	20.528
genus.Alloprevotella.id.961	Lactose Intolerance	3	152805600	rs4680035	G	A	-0.119599	0.0259446	4.99e-06	-0.0942314	0.116836	0.41994	21.2503
genus.Alloprevotella.id.961	Lactose Intolerance	1	234126516	rs4364940	G	A	0.126418	0.0282207	8.58e-06	-0.0609441	0.131522	0.643094	20.0669
genus.Alloprevotella.id.961	Lactose Intolerance	21	36053643	rs2154444	G	T	0.138234	0.0308961	8.37e-06	0.0967747	0.146228	0.508095	20.0182
genus.Anaerofilum.id.2053	Lactose Intolerance	3	129686434	rs712981	C	A	0.10076	0.0202902	6.83e-07	0.153637	0.118684	0.195493	24.6603
genus.Anaerofilum.id.2053	Lactose Intolerance	12	117811409	rs816292	C	T	-0.113003	0.02204	2.64e-07	-0.0421597	0.131995	0.74942	26.2877
genus.Anaerofilum.id.2053	Lactose Intolerance	2	191139151	rs79598899	T	C	0.182586	0.0357284	3.75e-07	-0.128707	0.218498	0.555823	26.1159
genus.Anaerofilum.id.2053	Lactose Intolerance	1	247145690	rs4506496	A	G	0.10309	0.0212861	1.49e-06	-0.203709	0.123404	0.0987905	23.4552
genus.Anaerofilum.id.2053	Lactose Intolerance	11	1051715	rs10794359	C	T	-0.0953524	0.02006	2.23e-06	0.0986621	0.121009	0.414883	22.5945
genus.Anaerofilum.id.2053	Lactose Intolerance	14	30991358	rs17096874	T	C	-0.126337	0.0268919	2.86e-06	-0.128605	0.155867	0.409315	22.0708
genus.Anaerofilum.id.2053	Lactose Intolerance	2	3838940	rs1563175	C	A	0.0923834	0.0202157	5.54e-06	0.123557	0.117998	0.29505	20.8838
genus.Anaerofilum.id.2053	Lactose Intolerance	2	76698142	rs17012738	G	T	0.0903417	0.0200239	7.24e-06	0.119383	0.11675	0.30652	20.3553
genus.Anaerofilum.id.2053	Lactose Intolerance	9	104339812	rs9299345	C	T	-0.1364	0.0302372	8.04e-06	-0.177674	0.172175	0.302102	20.349
genus.Anaerofilum.id.2053	Lactose Intolerance	12	67167461	rs4244069	A	G	-0.146775	0.0326594	9.81e-06	-0.150839	0.188124	0.422664	20.1969
genus.Anaerostipes.id.1991	Lactose Intolerance	2	142774333	rs62157625	C	T	0.088573	0.0185548	1.45e-06	0.0034401	0.186058	0.985248	22.7872
genus.Anaerostipes.id.1991	Lactose Intolerance	2	39351569	rs6726833	A	C	-0.0877497	0.0189408	3.32e-06	-0.219659	0.224335	0.327503	21.4631
genus.Anaerostipes.id.1991	Lactose Intolerance	9	1582701	rs6474958	G	A	-0.0500065	0.0112001	6.74e-06	-0.155066	0.11782	0.188131	19.9347
genus.Anaerostipes.id.1991	Lactose Intolerance	4	169690814	rs6854026	C	T	-0.0508482	0.0109075	3.2e-06	0.0894369	0.116392	0.442244	21.732
genus.Anaerostipes.id.1991	Lactose Intolerance	19	1497547	rs78735375	C	A	-0.137429	0.0305304	5.33e-06	0.286874	0.253318	0.257438	20.2623
genus.Anaerostipes.id.1991	Lactose Intolerance	11	105615253	rs10502061	G	A	0.0835752	0.0192017	7.94e-06	-0.11212	0.210715	0.594663	18.9442
genus.Anaerostipes.id.1991	Lactose Intolerance	16	77574020	rs7193624	T	C	0.0750642	0.0150723	5.35e-07	0.0382055	0.16292	0.814593	24.803
genus.Anaerostipes.id.1991	Lactose Intolerance	10	117383184	rs2804244	G	A	-0.053089	0.0110983	2.04e-06	0.0345975	0.116104	0.765713	22.8822
genus.Anaerostipes.id.1991	Lactose Intolerance	21	25873624	rs62215703	A	G	0.0644965	0.0136702	1.98e-06	-0.0790254	0.143514	0.581877	22.2599
genus.Anaerostipes.id.1991	Lactose Intolerance	2	228018671	rs2396460	C	T	-0.0512653	0.0109555	2.91e-06	0.0153131	0.11895	0.897567	21.8967
genus.Anaerostipes.id.1991	Lactose Intolerance	9	13525082	rs3900776	A	G	-0.110013	0.0236302	2.75e-06	-0.245009	0.227295	0.281064	21.6748
genus.Anaerotruncus.id.2054	Lactose Intolerance	13	38058413	rs6563550	C	T	0.0877135	0.0176745	2.35e-07	-0.0285034	0.206093	0.89	24.6286
genus.Anaerotruncus.id.2054	Lactose Intolerance	14	30607199	rs8005030	T	C	0.0554447	0.0117854	2.28e-06	0.169675	0.124598	0.173267	22.1324
genus.Anaerotruncus.id.2054	Lactose Intolerance	2	12200752	rs4669806	T	G	0.0576389	0.0122994	2.42e-06	0.272512	0.130207	0.0363565	21.9616
genus.Anaerotruncus.id.2054	Lactose Intolerance	14	30418008	rs10150232	G	A	0.0567088	0.0124877	6.68e-06	0.139596	0.127865	0.274946	20.6222
genus.Anaerotruncus.id.2054	Lactose Intolerance	9	78630894	rs1272208	T	G	-0.0611743	0.0129831	4.28e-06	-0.115348	0.138258	0.404114	22.2015
genus.Anaerotruncus.id.2054	Lactose Intolerance	3	150855371	rs1431492	T	C	-0.0654996	0.0146188	7.36e-06	-0.00179454	0.154086	0.990708	20.0749
genus.Anaerotruncus.id.2054	Lactose Intolerance	11	89040226	rs11018566	G	A	-0.156465	0.0366032	6.14e-06	-0.475506	0.285737	0.0960839	18.2724
genus.Anaerotruncus.id.2054	Lactose Intolerance	6	165015261	rs9347879	C	T	0.050618	0.011049	4.22e-06	-0.0413182	0.116142	0.722024	20.9877
genus.Anaerotruncus.id.2054	Lactose Intolerance	15	33459867	rs6494922	G	A	0.0903106	0.0202257	6.62e-06	0.46023	0.216364	0.0334105	19.9376
genus.Anaerotruncus.id.2054	Lactose Intolerance	2	211663702	rs17734739	C	T	0.0660052	0.014908	7.43e-06	0.207542	0.15108	0.169528	19.6027
genus.Anaerotruncus.id.2054	Lactose Intolerance	14	77502546	rs7155595	A	C	0.0539336	0.0118903	7.55e-06	0.138048	0.124434	0.267255	20.5747
genus.Anaerotruncus.id.2054	Lactose Intolerance	4	88163243	rs115414803	C	A	-0.144356	0.0317524	6.83e-06	-0.27775	0.277753	0.317315	20.6688
genus.Bacteroides.id.918	Lactose Intolerance	3	77215327	rs66710942	T	C	0.0488038	0.0107412	5.86e-06	0.0971631	0.118992	0.414183	20.6443
genus.Bacteroides.id.918	Lactose Intolerance	1	102960989	rs1340391	C	T	-0.0592004	0.0132244	6.73e-06	0.119748	0.145953	0.411957	20.0399
genus.Bacteroides.id.918	Lactose Intolerance	3	10593224	rs6795673	T	C	0.0538565	0.0105251	3.38e-07	-0.0861575	0.116947	0.461292	26.1832
genus.Bacteroides.id.918	Lactose Intolerance	13	24910476	rs9507307	T	C	0.0604456	0.0129128	2.13e-06	-0.157329	0.14666	0.283382	21.9124
genus.Bacteroides.id.918	Lactose Intolerance	20	58605432	rs66474973	T	G	0.0812515	0.0164479	6.81e-07	-0.198097	0.179618	0.27008	24.403
genus.Bacteroides.id.918	Lactose Intolerance	1	10644351	rs11585893	G	A	-0.0740746	0.0147633	1.8e-06	0.0418296	0.172062	0.807922	25.175
genus.Bacteroides.id.918	Lactose Intolerance	19	24342250	rs17619981	G	T	0.0880978	0.0187002	2.69e-06	0.0404394	0.192938	0.833981	22.1941
genus.Bacteroides.id.918	Lactose Intolerance	14	22045949	rs2023437	C	T	-0.0782324	0.0167634	5.02e-06	-0.0203626	0.183711	0.911743	21.7796
genus.Barnesiella.id.944	Lactose Intolerance	4	5730954	rs2276875	G	A	-0.0697176	0.0139537	4.65e-07	-0.0888483	0.135795	0.51293	24.9635
genus.Barnesiella.id.944	Lactose Intolerance	6	110831148	rs2428166	A	G	-0.165859	0.0337309	8.51e-07	-0.136452	0.25525	0.592939	24.178
genus.Barnesiella.id.944	Lactose Intolerance	4	114546595	rs79795328	G	A	-0.0818645	0.0176441	4.23e-06	0.353522	0.16943	0.0369305	21.5275
genus.Barnesiella.id.944	Lactose Intolerance	12	54872438	rs60316894	T	C	-0.121478	0.025184	1.19e-06	0.110576	0.248546	0.656398	23.2674
genus.Barnesiella.id.944	Lactose Intolerance	3	181589155	rs35177866	G	A	0.0917125	0.0190133	2.95e-06	-0.272505	0.19159	0.154929	23.267
genus.Barnesiella.id.944	Lactose Intolerance	2	180020849	rs113258194	G	A	0.098992	0.0214121	7.31e-06	-0.0695999	0.214897	0.746032	21.3738
genus.Barnesiella.id.944	Lactose Intolerance	6	23435415	rs199035	A	G	0.0559495	0.0119716	3e-06	-0.0132752	0.116833	0.909535	21.8419
genus.Barnesiella.id.944	Lactose Intolerance	3	44327429	rs62251337	G	A	-0.0690763	0.0149374	4.24e-06	-0.099307	0.139237	0.475708	21.3849
genus.Barnesiella.id.944	Lactose Intolerance	5	54107036	rs77455852	G	T	-0.0891491	0.0195601	3.16e-06	-0.208494	0.176259	0.236853	20.7727
genus.Barnesiella.id.944	Lactose Intolerance	6	148601905	rs11155559	C	T	0.0956023	0.0212961	8.92e-06	-0.145424	0.203727	0.47534	20.1529
genus.Barnesiella.id.944	Lactose Intolerance	15	87145913	rs12909713	T	C	-0.0550716	0.0120039	4.95e-06	-0.153339	0.116878	0.189537	21.048
genus.Barnesiella.id.944	Lactose Intolerance	8	105458416	rs76181748	T	C	-0.0778559	0.017164	6.78e-06	0.087171	0.168542	0.605012	20.5753
genus.Barnesiella.id.944	Lactose Intolerance	4	102616869	rs72684847	C	T	-0.114369	0.0253873	6.76e-06	-0.121744	0.247891	0.623344	20.2948
genus.Bifidobacterium.id.436	Lactose Intolerance	2	136616754	rs182549	T	C	0.119703	0.0127294	1.28e-20	-0.0601513	0.136031	0.658352	88.43
genus.Bifidobacterium.id.436	Lactose Intolerance	5	537890	rs56108664	C	T	0.0729971	0.0157926	2.44e-06	0.36486	0.145777	0.0123196	21.3651
genus.Bifidobacterium.id.436	Lactose Intolerance	7	48090746	rs2686790	C	T	0.070741	0.0157926	7.5e-06	-0.0299395	0.164859	0.855891	20.0648
genus.Bifidobacterium.id.436	Lactose Intolerance	10	126089703	rs2491158	A	G	0.0712624	0.015983	8.05e-06	0.134043	0.1494	0.369608	19.8794
genus.Bifidobacterium.id.436	Lactose Intolerance	21	31861790	rs75344046	T	C	0.232354	0.0505979	4.86e-06	-0.0979732	0.293922	0.738885	21.088
genus.Bifidobacterium.id.436	Lactose Intolerance	17	72897722	rs540489	G	T	-0.0637641	0.0138746	5.19e-06	0.026768	0.138656	0.846918	21.1209
genus.Bifidobacterium.id.436	Lactose Intolerance	6	14617591	rs857444	T	C	0.0558234	0.0121219	3.57e-06	0.107084	0.121993	0.380059	21.2075
genus.Bifidobacterium.id.436	Lactose Intolerance	1	207003374	rs12022129	A	G	0.0619356	0.0138937	8e-06	-0.254212	0.144819	0.0791935	19.872
genus.Bifidobacterium.id.436	Lactose Intolerance	4	1517826	rs55888705	G	A	0.0546319	0.0121139	6.67e-06	0.0789586	0.120414	0.512	20.3389
genus.Bifidobacterium.id.436	Lactose Intolerance	2	189805784	rs62181700	A	G	-0.0624643	0.0131205	2.17e-06	0.0767202	0.130283	0.555946	22.6653
genus.Bifidobacterium.id.436	Lactose Intolerance	22	18354272	rs5746486	C	T	-0.0536216	0.0120801	9e-06	-0.152458	0.120994	0.207654	19.7034
genus.Bifidobacterium.id.436	Lactose Intolerance	5	142793467	rs73797465	G	T	-0.0953566	0.0209236	4.38e-06	0.257126	0.246214	0.296339	20.7695
genus.Bilophila.id.3170	Lactose Intolerance	3	194419531	rs6793291	A	C	0.112729	0.0241633	3.11e-06	-0.268653	0.200801	0.180926	21.765
genus.Bilophila.id.3170	Lactose Intolerance	9	4940871	rs1571225	T	C	0.0826826	0.0170621	1.12e-06	-0.0580656	0.16787	0.72942	23.4834
genus.Bilophila.id.3170	Lactose Intolerance	20	61980991	rs3827020	T	C	0.0766479	0.0160642	1.79e-06	0.0667888	0.158935	0.67432	22.7657
genus.Bilophila.id.3170	Lactose Intolerance	1	103299921	rs1241171	A	G	-0.0692654	0.0150148	4.24e-06	-0.0762585	0.142883	0.59354	21.281
genus.Bilophila.id.3170	Lactose Intolerance	7	138583840	rs7802841	A	C	0.0670097	0.0137701	1.77e-06	0.0151803	0.125391	0.903641	23.6812
genus.Bilophila.id.3170	Lactose Intolerance	8	109990939	rs72676854	C	T	0.123209	0.026882	5.62e-06	-0.30863	0.246568	0.210678	21.0067
genus.Bilophila.id.3170	Lactose Intolerance	15	50011554	rs542415	C	T	-0.0613623	0.0133436	4.71e-06	-0.240063	0.123606	0.0521182	21.1474
genus.Bilophila.id.3170	Lactose Intolerance	18	3765773	rs4798126	A	G	0.073288	0.016799	7.15e-06	-0.0114779	0.16423	0.944282	19.0327
genus.Bilophila.id.3170	Lactose Intolerance	12	100786847	rs1969927	A	G	0.0564589	0.0126935	9.07e-06	-0.11798	0.118072	0.317688	19.7835
genus.Bilophila.id.3170	Lactose Intolerance	8	90878338	rs60178956	A	G	-0.0624818	0.0141485	8.06e-06	-0.0361173	0.134136	0.78773	19.5023
genus.Bilophila.id.3170	Lactose Intolerance	17	9121579	rs9899990	G	A	-0.102702	0.0233878	9.07e-06	-0.0298629	0.215722	0.889899	19.2833
genus.Bilophila.id.3170	Lactose Intolerance	13	102402685	rs11069458	C	T	-0.0680947	0.015503	7.72e-06	-0.11561	0.156474	0.460003	19.2928
genus.Blautia.id.1992	Lactose Intolerance	16	77238810	rs11149971	T	C	0.117605	0.02339	1.04e-06	-0.140747	0.256006	0.582471	25.2808
genus.Blautia.id.1992	Lactose Intolerance	17	16895873	rs12453000	T	C	0.0625335	0.0129987	1.26e-06	-0.239326	0.142908	0.0939955	23.1432
genus.Blautia.id.1992	Lactose Intolerance	7	124210039	rs67794373	T	C	0.0601709	0.0123443	1e-06	0.0387047	0.138862	0.780453	23.7597
genus.Blautia.id.1992	Lactose Intolerance	7	68396262	rs117001700	C	T	0.196414	0.0441122	8.84e-06	-0.050914	0.259212	0.844283	19.8257
genus.Blautia.id.1992	Lactose Intolerance	19	1043103	rs72973581	G	A	0.125169	0.0265408	1.74e-06	0.196335	0.250783	0.433694	22.2416
genus.Blautia.id.1992	Lactose Intolerance	19	13420917	rs4926264	C	T	0.0826207	0.0178239	5.1e-06	-0.0710905	0.228456	0.755666	21.4868
genus.Blautia.id.1992	Lactose Intolerance	11	87805911	rs682885	G	A	-0.0493376	0.0107359	4.49e-06	0.142852	0.118336	0.227365	21.1194
genus.Blautia.id.1992	Lactose Intolerance	1	219117743	rs2788271	G	T	-0.0575596	0.0133492	7.16e-06	-0.203388	0.154352	0.187607	18.5921
genus.Blautia.id.1992	Lactose Intolerance	14	78062644	rs113271346	T	C	0.0782682	0.0172116	6.85e-06	-0.371881	0.193764	0.0549534	20.6788
genus.Blautia.id.1992	Lactose Intolerance	6	74605806	rs3005511	G	A	0.0501085	0.0110768	6.19e-06	0.182583	0.122363	0.135661	20.4643
genus.Blautia.id.1992	Lactose Intolerance	6	9298640	rs16892041	C	T	-0.0622605	0.0141804	8.82e-06	0.296901	0.16131	0.0656862	19.2774
genus.Butyricicoccus.id.2055	Lactose Intolerance	13	100213990	rs7322368	C	T	0.0815733	0.0183167	5.52e-06	-0.045438	0.197827	0.818337	19.8337
genus.Butyricicoccus.id.2055	Lactose Intolerance	2	153453410	rs56221232	C	T	0.0828027	0.0167401	7.62e-07	-0.128997	0.18008	0.473787	24.4667
genus.Butyricicoccus.id.2055	Lactose Intolerance	4	7460153	rs2017189	T	G	-0.0506956	0.011024	3.87e-06	-0.106715	0.117357	0.363178	21.1476
genus.Butyricicoccus.id.2055	Lactose Intolerance	2	191304149	rs10084203	G	A	0.0549699	0.0123563	8.59e-06	-0.160297	0.133978	0.231523	19.7913
genus.Butyricicoccus.id.2055	Lactose Intolerance	13	27018240	rs12585793	C	T	-0.262206	0.0564729	5.79e-06	0.459311	0.288761	0.111694	21.5579
genus.Butyricicoccus.id.2055	Lactose Intolerance	7	157688150	rs62478070	G	T	0.224039	0.0494959	5.94e-06	0.151588	0.266298	0.569193	20.4885
genus.Butyricicoccus.id.2055	Lactose Intolerance	10	126908208	rs4962426	T	G	0.0614216	0.0135979	7.38e-06	-0.103975	0.14	0.457675	20.4032
genus.Butyricicoccus.id.2055	Lactose Intolerance	1	67379595	rs12034718	G	A	0.0701199	0.0158214	9.58e-06	0.179736	0.163394	0.271325	19.6424
genus.Butyricimonas.id.945	Lactose Intolerance	21	16550389	rs113054641	A	G	-0.144881	0.0274574	1.74e-07	0.200137	0.230681	0.385617	27.8423
genus.Butyricimonas.id.945	Lactose Intolerance	5	159867647	rs62390301	C	T	-0.0872983	0.0174893	7.42e-07	0.304025	0.145468	0.0366199	24.9154
genus.Butyricimonas.id.945	Lactose Intolerance	10	72711156	rs7083431	C	A	0.0703539	0.0144439	8.85e-07	0.056589	0.122149	0.643164	23.7252
genus.Butyricimonas.id.945	Lactose Intolerance	16	22172866	rs1862649	A	G	0.113124	0.0248176	4.76e-06	-0.029485	0.205083	0.885681	20.7773
genus.Butyricimonas.id.945	Lactose Intolerance	12	129438771	rs12304031	A	G	-0.086278	0.0196846	6.7e-06	-0.326322	0.176894	0.0650769	19.2108
genus.Butyricimonas.id.945	Lactose Intolerance	2	83093264	rs71428626	T	G	-0.133188	0.0289905	4.8e-06	-0.251224	0.235325	0.28572	21.1067
genus.Butyricimonas.id.945	Lactose Intolerance	3	78740009	rs78453362	G	A	-0.14948	0.0327073	4.06e-06	-0.0447428	0.267845	0.867333	20.8871
genus.Butyricimonas.id.945	Lactose Intolerance	19	49162501	rs62130338	A	G	-0.0732608	0.0158324	3.9e-06	0.228172	0.141727	0.107413	21.4117
genus.Butyricimonas.id.945	Lactose Intolerance	8	4834406	rs9657374	T	C	0.0680719	0.0148172	4.5e-06	0.21168	0.12676	0.0949339	21.1058
genus.Butyricimonas.id.945	Lactose Intolerance	18	34091618	rs12458763	C	A	0.122037	0.0269587	6.37e-06	-0.113805	0.220345	0.605515	20.492
genus.Butyricimonas.id.945	Lactose Intolerance	15	80528373	rs2114713	T	G	0.062721	0.0138998	6.88e-06	0.0985321	0.118038	0.403858	20.3615
genus.Butyricimonas.id.945	Lactose Intolerance	10	72443070	rs72814525	G	A	0.0664154	0.0149766	8.25e-06	0.131634	0.125463	0.294089	19.6657
genus.Butyricimonas.id.945	Lactose Intolerance	11	56664962	rs11228830	G	A	0.135265	0.0298411	6.55e-06	0.334602	0.228292	0.142737	20.5466
genus.Butyrivibrio.id.1993	Lactose Intolerance	9	119693164	rs16934069	C	T	-0.133784	0.0299444	8.86e-06	0.0566623	0.148287	0.702379	19.9609
genus.Butyrivibrio.id.1993	Lactose Intolerance	14	76065563	rs72723662	T	C	0.224078	0.0449336	7.86e-07	-0.400885	0.224614	0.0742978	24.8689
genus.Butyrivibrio.id.1993	Lactose Intolerance	6	111780705	rs7752361	G	A	-0.11923	0.0239975	7.69e-07	-0.0930194	0.116321	0.423896	24.6855
genus.Butyrivibrio.id.1993	Lactose Intolerance	13	27292666	rs4537857	C	T	-0.12459	0.0260992	1.8e-06	0.0212081	0.126912	0.867284	22.7882
genus.Butyrivibrio.id.1993	Lactose Intolerance	7	150596929	rs11761679	C	T	0.154775	0.0321539	2.2e-06	0.204204	0.155524	0.189181	23.1705
genus.Butyrivibrio.id.1993	Lactose Intolerance	17	20575697	rs16941336	T	C	0.127488	0.0267936	1.53e-06	-0.0743956	0.132094	0.573296	22.6398
genus.Butyrivibrio.id.1993	Lactose Intolerance	18	10267733	rs77356209	C	T	0.216874	0.0483299	6.66e-06	0.0803738	0.240348	0.738074	20.1365
genus.Butyrivibrio.id.1993	Lactose Intolerance	14	34150977	rs74622183	G	A	-0.201027	0.0428204	2.46e-06	-0.0279261	0.215397	0.896843	22.0398
genus.Butyrivibrio.id.1993	Lactose Intolerance	6	21960091	rs7763512	A	G	0.119846	0.0253367	3.11e-06	-0.249828	0.118191	0.0345358	22.374
genus.Butyrivibrio.id.1993	Lactose Intolerance	10	22587900	rs142855850	G	A	0.205013	0.0457138	6.86e-06	0.38606	0.197317	0.0504001	20.1127
genus.Butyrivibrio.id.1993	Lactose Intolerance	6	53939724	rs9349693	G	A	0.117973	0.0259861	5.55e-06	0.0568639	0.127266	0.655011	20.6102
genus.Butyrivibrio.id.1993	Lactose Intolerance	20	811507	rs486484	G	A	-0.108349	0.0240008	6.61e-06	-0.208056	0.115939	0.0727283	20.3796
genus.Butyrivibrio.id.1993	Lactose Intolerance	5	128976021	rs17163238	A	G	0.140987	0.0309117	5.51e-06	-0.183536	0.143817	0.201892	20.8023
genus.Butyrivibrio.id.1993	Lactose Intolerance	3	54288503	rs4928024	G	A	-0.17471	0.0389333	8.19e-06	-0.270189	0.199636	0.175926	20.137
genus.Butyrivibrio.id.1993	Lactose Intolerance	6	148403405	rs1007475	T	G	0.118065	0.0261271	7.92e-06	-0.110243	0.125927	0.381332	20.4204
genus.CandidatusSoleaferrea.id.11350	Lactose Intolerance	1	224687852	rs61825792	C	T	0.112199	0.0231856	1.37e-06	0.0235509	0.145865	0.871734	23.4176
genus.CandidatusSoleaferrea.id.11350	Lactose Intolerance	8	138638199	rs10090365	G	A	-0.0834413	0.0180989	4.17e-06	0.134212	0.116183	0.248018	21.2549
genus.CandidatusSoleaferrea.id.11350	Lactose Intolerance	3	137945192	rs4678258	C	T	0.0986136	0.0215646	5.53e-06	0.199512	0.138983	0.15114	20.9117
genus.CandidatusSoleaferrea.id.11350	Lactose Intolerance	8	123882833	rs10108780	G	A	-0.092834	0.0199807	3.64e-06	0.110038	0.128403	0.391461	21.5871
genus.CandidatusSoleaferrea.id.11350	Lactose Intolerance	2	19885907	rs9973954	G	A	0.0892075	0.0195401	5.95e-06	-0.019866	0.130024	0.878566	20.8424
genus.CandidatusSoleaferrea.id.11350	Lactose Intolerance	9	10611282	rs10809135	C	T	0.0834858	0.0182426	5.47e-06	0.141459	0.115597	0.221058	20.9435
genus.CandidatusSoleaferrea.id.11350	Lactose Intolerance	14	76403542	rs7400877	C	T	-0.0951085	0.0212799	9.29e-06	-0.0215462	0.137308	0.875308	19.9756
genus.CandidatusSoleaferrea.id.11350	Lactose Intolerance	12	115352769	rs6489992	G	A	-0.0840437	0.0187031	7.89e-06	0.0196795	0.119917	0.869645	20.1923
genus.CandidatusSoleaferrea.id.11350	Lactose Intolerance	15	62394540	rs6494306	G	A	-0.0969304	0.0214221	5.8e-06	0.0829982	0.139162	0.550898	20.4737
genus.Catenibacterium.id.2153	Lactose Intolerance	1	240118443	rs12404911	T	C	0.140717	0.0304142	2.8e-06	-0.101022	0.149022	0.497834	21.4063
genus.Catenibacterium.id.2153	Lactose Intolerance	4	122282768	rs77285108	A	G	-0.161826	0.0353447	3.63e-06	-0.0321781	0.15982	0.840433	20.9628
genus.Catenibacterium.id.2153	Lactose Intolerance	7	57364320	rs73128290	G	A	0.129726	0.0284563	4.29e-06	-0.147111	0.130049	0.257975	20.7826
genus.Catenibacterium.id.2153	Lactose Intolerance	6	159485742	rs212393	A	G	-0.135254	0.0286209	3.62e-06	0.153895	0.123614	0.213143	22.3323
genus.Catenibacterium.id.2153	Lactose Intolerance	6	105089665	rs7742829	T	C	0.11411	0.0251099	5.61e-06	-0.0148832	0.117947	0.899585	20.6518
genus.ChristensenellaceaeR.7group.id.11283	Lactose Intolerance	10	126448374	rs78521377	T	C	0.124992	0.0274797	5.61e-06	-0.202222	0.26661	0.448156	20.689
genus.ChristensenellaceaeR.7group.id.11283	Lactose Intolerance	7	118096925	rs62467127	T	C	0.114108	0.0251983	3.25e-06	-0.545458	0.252799	0.0309528	20.5066
genus.ChristensenellaceaeR.7group.id.11283	Lactose Intolerance	18	67555560	rs17081797	G	A	-0.0904325	0.0204253	3.34e-06	-0.196659	0.221942	0.375574	19.6025
genus.ChristensenellaceaeR.7group.id.11283	Lactose Intolerance	19	49279227	rs62132810	G	A	-0.0828853	0.0179623	5.67e-06	-0.196182	0.19573	0.316195	21.2928
genus.ChristensenellaceaeR.7group.id.11283	Lactose Intolerance	19	35883736	rs60954665	G	T	0.049815	0.0110787	7.13e-06	0.204782	0.116332	0.0783543	20.2181
genus.ChristensenellaceaeR.7group.id.11283	Lactose Intolerance	5	29352420	rs79150079	A	C	0.121547	0.0270977	9.42e-06	-0.0285268	0.247728	0.908323	20.1196
genus.ChristensenellaceaeR.7group.id.11283	Lactose Intolerance	2	230943099	rs62190261	C	A	0.0958394	0.0214723	8.74e-06	-0.147075	0.2279	0.518702	19.922
genus.ChristensenellaceaeR.7group.id.11283	Lactose Intolerance	9	83043376	rs892686	G	A	0.0514099	0.011136	3.97e-06	-0.0781311	0.117379	0.505648	21.3126
genus.ChristensenellaceaeR.7group.id.11283	Lactose Intolerance	18	1779609	rs73952017	T	C	-0.0862164	0.0194354	8.46e-06	0.0188782	0.200405	0.92495	19.6786
genus.Clostridiumsensustricto1.id.1873	Lactose Intolerance	6	165722832	rs550843	C	T	-0.0783246	0.0169209	2.05e-06	-0.0490792	0.180782	0.78602	21.4263
genus.Clostridiumsensustricto1.id.1873	Lactose Intolerance	10	43270264	rs2795528	A	G	-0.184315	0.0392204	2.72e-06	0.17426	0.248284	0.482768	22.0849
genus.Clostridiumsensustricto1.id.1873	Lactose Intolerance	1	3041519	rs2817172	T	C	0.058139	0.0124492	2.77e-06	-0.114301	0.120956	0.344669	21.8097
genus.Clostridiumsensustricto1.id.1873	Lactose Intolerance	5	84997131	rs115807074	G	A	-0.22736	0.0492575	4.32e-06	-0.261298	0.278824	0.348684	21.305
genus.Clostridiumsensustricto1.id.1873	Lactose Intolerance	12	43485015	rs116847295	T	C	0.110021	0.0246032	4.58e-06	0.159288	0.248211	0.52104	19.9974
genus.Clostridiumsensustricto1.id.1873	Lactose Intolerance	9	136710881	rs12341505	A	G	0.0810718	0.0180121	4.82e-06	-0.0232675	0.166885	0.889117	20.2586
genus.Clostridiumsensustricto1.id.1873	Lactose Intolerance	1	155676492	rs11264403	A	G	-0.139062	0.0334454	7.76e-06	-0.348755	0.279311	0.211802	17.2878
genus.Collinsella.id.815	Lactose Intolerance	13	68610061	rs9541268	A	C	0.09597	0.0197312	8.79e-07	-0.153153	0.178337	0.390461	23.6572
genus.Collinsella.id.815	Lactose Intolerance	2	195739311	rs73052258	A	G	0.0930178	0.0202658	1.72e-06	0.275841	0.196593	0.160584	21.067
genus.Collinsella.id.815	Lactose Intolerance	21	29355467	rs2103510	A	G	0.0786551	0.0168217	2.42e-06	0.0950515	0.170621	0.577464	21.8633
genus.Collinsella.id.815	Lactose Intolerance	4	149818294	rs75672793	G	A	-0.108908	0.0240522	6.14e-06	-0.172102	0.217298	0.428356	20.5027
genus.Collinsella.id.815	Lactose Intolerance	11	107123199	rs10890671	C	T	-0.0537401	0.0118848	6.52e-06	-0.191628	0.115775	0.0978872	20.4461
genus.Collinsella.id.815	Lactose Intolerance	7	24465024	rs62448871	A	C	-0.0540309	0.0120324	6.78e-06	0.0410271	0.116761	0.725305	20.1641
genus.Collinsella.id.815	Lactose Intolerance	19	31760841	rs1496626	C	T	-0.0722307	0.01616	6.78e-06	-0.13352	0.171094	0.435161	19.9783
genus.Collinsella.id.815	Lactose Intolerance	19	56526640	rs149807560	A	C	-0.104264	0.0235841	7.1e-06	0.146469	0.221852	0.509118	19.5448
genus.Collinsella.id.815	Lactose Intolerance	10	8589813	rs11597285	T	G	-0.0537947	0.0120548	9.38e-06	0.106966	0.116776	0.359668	19.9138
genus.Coprobacter.id.949	Lactose Intolerance	1	88233128	rs305411	G	A	0.129218	0.0264518	1.01e-06	0.0131964	0.187117	0.943776	23.8638
genus.Coprobacter.id.949	Lactose Intolerance	9	137784868	rs12684609	C	T	0.100827	0.0220366	6.1e-06	0.0143778	0.150073	0.923675	20.9345
genus.Coprobacter.id.949	Lactose Intolerance	3	46483717	rs3828477	T	G	-0.091218	0.019569	2.89e-06	0.2644	0.136831	0.0533209	21.7281
genus.Coprobacter.id.949	Lactose Intolerance	11	103549974	rs143662916	T	C	0.253264	0.0540141	3.07e-06	-0.505195	0.250001	0.0433036	21.9853
genus.Coprobacter.id.949	Lactose Intolerance	6	97234939	rs213863	T	C	-0.0887412	0.0188377	2.35e-06	-0.0196231	0.129506	0.879564	22.1918
genus.Coprobacter.id.949	Lactose Intolerance	6	4714797	rs72821405	C	T	-0.147365	0.0319978	4.76e-06	-0.130355	0.213382	0.541265	21.2105
genus.Coprobacter.id.949	Lactose Intolerance	12	98289796	rs11532348	T	C	-0.103931	0.0226826	5.71e-06	-0.00633035	0.1445	0.965057	20.9942
genus.Coprobacter.id.949	Lactose Intolerance	2	32242452	rs74919520	A	G	0.125703	0.0276296	5.76e-06	0.440077	0.183144	0.0162656	20.6987
genus.Coprobacter.id.949	Lactose Intolerance	4	96389240	rs28402691	C	T	0.110695	0.0251199	9.56e-06	0.0964041	0.167072	0.563924	19.4188
genus.Coprobacter.id.949	Lactose Intolerance	20	57574851	rs189356	A	G	0.0781125	0.0171916	6.26e-06	0.10934	0.116545	0.348151	20.6446
genus.Coprococcus1.id.11301	Lactose Intolerance	4	174468316	rs56405618	G	A	-0.08963	0.0186508	1.57e-06	0.378369	0.195272	0.0526661	23.0946
genus.Coprococcus1.id.11301	Lactose Intolerance	20	4319420	rs4277593	A	G	-0.0585649	0.0109914	1.14e-07	-0.0758741	0.115831	0.512443	28.3904
genus.Coprococcus1.id.11301	Lactose Intolerance	2	22079770	rs1519491	C	T	0.0499197	0.0113558	8.95e-06	0.026646	0.117569	0.820702	19.3246
genus.Coprococcus1.id.11301	Lactose Intolerance	1	95424321	rs74101919	C	T	-0.0718989	0.0144651	1.03e-06	0.0648843	0.149132	0.663505	24.7059
genus.Coprococcus1.id.11301	Lactose Intolerance	1	30400301	rs1010560	A	C	0.0580232	0.0122722	1.96e-06	0.0503103	0.126052	0.689802	22.3544
genus.Coprococcus1.id.11301	Lactose Intolerance	11	134622282	rs73031725	C	T	0.167591	0.0355224	1.98e-06	0.135962	0.290776	0.640082	22.2586
genus.Coprococcus1.id.11301	Lactose Intolerance	6	72529277	rs1576241	G	A	-0.0510343	0.0109535	3.33e-06	-0.0419038	0.116198	0.71838	21.7082
genus.Coprococcus1.id.11301	Lactose Intolerance	3	165693143	rs73167075	C	T	0.0573137	0.0127573	8.57e-06	-0.0659092	0.136708	0.629724	20.1836
genus.Coprococcus1.id.11301	Lactose Intolerance	11	124554061	rs12794898	T	G	0.0903299	0.0197212	4.92e-06	-0.284347	0.213464	0.18284	20.9795
genus.Coprococcus1.id.11301	Lactose Intolerance	10	15913820	rs946513	T	C	0.205899	0.0460018	8.62e-06	0.0645581	0.265033	0.807552	20.0336
genus.Coprococcus1.id.11301	Lactose Intolerance	6	150288094	rs1762123	T	C	-0.0891532	0.0198554	8.01e-06	-0.330098	0.258224	0.201129	20.1612
genus.Coprococcus1.id.11301	Lactose Intolerance	19	2600717	rs2907920	G	A	0.0561173	0.0126824	7.65e-06	0.034364	0.12884	0.789687	19.5791
genus.Coprococcus2.id.11302	Lactose Intolerance	3	180544880	rs12634070	C	T	0.0736486	0.0164921	9.95e-06	-0.137581	0.142247	0.333445	19.9423
genus.Coprococcus2.id.11302	Lactose Intolerance	1	223688236	rs61823518	C	A	-0.0955381	0.0215724	6.68e-06	0.28714	0.195874	0.142664	19.6135
genus.Coprococcus2.id.11302	Lactose Intolerance	5	34794789	rs10070053	G	A	0.0594312	0.0135375	7.65e-06	0.00584165	0.119436	0.960991	19.273
genus.Coprococcus2.id.11302	Lactose Intolerance	9	25554068	rs2482516	T	C	0.0754415	0.0164619	4.72e-06	0.123511	0.145458	0.395815	21.0021
genus.Coprococcus2.id.11302	Lactose Intolerance	1	112139008	rs6677933	T	C	-0.0804405	0.0164216	1.19e-06	0.0997946	0.142789	0.484617	23.9948
genus.Coprococcus2.id.11302	Lactose Intolerance	4	131125786	rs72680320	C	T	-0.0649382	0.013919	2.27e-06	0.00943679	0.116694	0.935547	21.7663
genus.Coprococcus2.id.11302	Lactose Intolerance	10	129715759	rs35890118	G	A	-0.066536	0.0147661	8.26e-06	0.09259	0.12936	0.474143	20.304
genus.Coprococcus2.id.11302	Lactose Intolerance	1	4210455	rs9426473	G	A	0.0727361	0.0161662	6.31e-06	0.00309263	0.142315	0.982663	20.2435
genus.Coprococcus3.id.11303	Lactose Intolerance	19	40032132	rs8100692	C	T	0.0577411	0.0113476	4.16e-07	-0.0324251	0.117212	0.78206	25.8918
genus.Coprococcus3.id.11303	Lactose Intolerance	22	21331556	rs178271	C	T	0.145257	0.0294239	7.81e-07	0.0739022	0.251504	0.768879	24.371
genus.Coprococcus3.id.11303	Lactose Intolerance	2	240727657	rs13394391	T	C	-0.0709302	0.0150918	2.2e-06	0.0625013	0.156391	0.689417	22.0892
genus.Coprococcus3.id.11303	Lactose Intolerance	17	26104511	rs11080344	T	C	0.0516921	0.0113054	4.79e-06	0.170824	0.118286	0.148694	20.9062
genus.Coprococcus3.id.11303	Lactose Intolerance	1	149998497	rs7521171	A	G	-0.0596434	0.0129279	4.32e-06	-0.0981451	0.13265	0.459372	21.2849
genus.Coprococcus3.id.11303	Lactose Intolerance	17	76343961	rs11077359	C	T	-0.0645443	0.0148833	9.64e-06	0.0797411	0.14166	0.5735	18.8069
genus.Coprococcus3.id.11303	Lactose Intolerance	7	76357726	rs13247359	A	G	0.051211	0.0113031	7.33e-06	0.216781	0.115716	0.0610152	20.5273
genus.Coprococcus3.id.11303	Lactose Intolerance	14	99141751	rs4575475	A	G	0.0619514	0.0137787	7.04e-06	0.299234	0.14353	0.0370859	20.2155
genus.Coprococcus3.id.11303	Lactose Intolerance	9	13799809	rs10810043	G	A	0.0515518	0.0115923	9.27e-06	-0.156455	0.119798	0.191556	19.7764
genus.DefluviitaleaceaeUCG011.id.11287	Lactose Intolerance	3	72207794	rs4677103	G	A	0.0977912	0.0197263	9.6e-07	-0.210422	0.1571	0.180437	24.5758
genus.DefluviitaleaceaeUCG011.id.11287	Lactose Intolerance	4	147414743	rs72731813	T	C	-0.147383	0.0293796	4.33e-07	-0.0401723	0.216169	0.852572	25.1653
genus.DefluviitaleaceaeUCG011.id.11287	Lactose Intolerance	9	8786663	rs112893842	C	T	0.11381	0.0232806	1.45e-06	0.244008	0.176783	0.167503	23.8988
genus.DefluviitaleaceaeUCG011.id.11287	Lactose Intolerance	1	85205632	rs9725395	G	A	-0.13834	0.029554	3.52e-06	0.125306	0.216345	0.562457	21.9109
genus.DefluviitaleaceaeUCG011.id.11287	Lactose Intolerance	21	41811003	rs55658617	C	T	0.174369	0.0362226	2.15e-06	-0.025244	0.214688	0.906397	23.1728
genus.DefluviitaleaceaeUCG011.id.11287	Lactose Intolerance	22	24804081	rs9608282	G	T	0.142939	0.0299793	2.52e-06	0.205154	0.222925	0.357424	22.7332
genus.DefluviitaleaceaeUCG011.id.11287	Lactose Intolerance	1	118723685	rs1582238	C	T	0.0805036	0.0167257	1.57e-06	0.121099	0.125624	0.335053	23.1667
genus.DefluviitaleaceaeUCG011.id.11287	Lactose Intolerance	10	66407366	rs4344384	T	G	0.0715978	0.0156309	4.83e-06	0.233844	0.116802	0.0452783	20.9812
genus.DefluviitaleaceaeUCG011.id.11287	Lactose Intolerance	4	120741726	rs2892880	A	G	0.0817755	0.0181686	6.83e-06	-0.0735652	0.133516	0.581644	20.2582
genus.Desulfovibrio.id.3173	Lactose Intolerance	8	105462047	rs2853179	T	C	0.0811971	0.0174234	2.42e-06	-0.131005	0.140734	0.351921	21.7177
genus.Desulfovibrio.id.3173	Lactose Intolerance	2	198089911	rs16863365	G	A	0.109402	0.0226964	1.79e-06	0.0698906	0.172599	0.685529	23.2349
genus.Desulfovibrio.id.3173	Lactose Intolerance	1	68664315	rs12031543	C	T	-0.127185	0.0281887	6.55e-06	0.106678	0.25386	0.674324	20.3573
genus.Desulfovibrio.id.3173	Lactose Intolerance	3	67478973	rs13066142	A	G	0.119141	0.0250891	3.79e-06	0.154421	0.210801	0.463838	22.5502
genus.Desulfovibrio.id.3173	Lactose Intolerance	13	64264446	rs2590913	A	G	0.154496	0.0339396	6.65e-06	-0.0825991	0.213976	0.699481	20.7213
genus.Desulfovibrio.id.3173	Lactose Intolerance	10	130170270	rs2032031	G	A	-0.0654931	0.0148681	9.14e-06	0.038928	0.117586	0.7406	19.4035
genus.Desulfovibrio.id.3173	Lactose Intolerance	8	57972916	rs72647089	G	T	-0.106594	0.0239337	8.3e-06	-0.0445842	0.19508	0.819224	19.8358
genus.Desulfovibrio.id.3173	Lactose Intolerance	5	52653978	rs7729080	A	C	-0.070287	0.0157691	9.96e-06	0.00866476	0.124852	0.944671	19.8671
genus.Desulfovibrio.id.3173	Lactose Intolerance	18	13447995	rs4797774	A	G	0.212582	0.0470044	5.64e-06	0.631755	0.311821	0.042763	20.4538
genus.Dialister.id.2183	Lactose Intolerance	8	138295725	rs11166701	A	G	-0.0655301	0.013186	5.51e-07	-0.162708	0.116051	0.160904	24.6976
genus.Dialister.id.2183	Lactose Intolerance	10	23199653	rs4747450	A	C	0.0668509	0.0147685	5.84e-06	0.00398136	0.132168	0.975969	20.4899
genus.Dialister.id.2183	Lactose Intolerance	16	9336862	rs2314294	C	T	0.0865932	0.0193719	8.08e-06	-0.105091	0.167033	0.529245	19.9813
genus.Dialister.id.2183	Lactose Intolerance	11	92267129	rs4753063	A	G	-0.0596297	0.0130052	4.86e-06	-0.0886264	0.116529	0.446925	21.0229
genus.Dialister.id.2183	Lactose Intolerance	7	150890034	rs2435610	C	A	0.0647131	0.0143314	5.93e-06	-0.197507	0.129131	0.126138	20.3895
genus.Dialister.id.2183	Lactose Intolerance	4	23294359	rs10938938	A	G	-0.0773514	0.0170915	7.37e-06	-0.0353558	0.14769	0.810802	20.4822
genus.Dialister.id.2183	Lactose Intolerance	14	102458052	rs10138457	C	T	-0.113054	0.0261933	7.88e-06	-0.476111	0.231647	0.039847	18.6291
genus.Dialister.id.2183	Lactose Intolerance	15	32955095	rs11071887	C	T	0.0662403	0.0146315	5.91e-06	0.127098	0.129927	0.327961	20.4959
genus.Dialister.id.2183	Lactose Intolerance	3	45809449	rs764177	A	C	-0.0601454	0.0135366	9.61e-06	-0.186987	0.124252	0.132351	19.7418
genus.Dialister.id.2183	Lactose Intolerance	9	25447080	rs76680460	A	G	-0.161296	0.0364332	8.19e-06	-0.59483	0.270159	0.0276809	19.5999
genus.Dialister.id.2183	Lactose Intolerance	1	172809633	rs75416973	G	A	0.0727223	0.016451	9.46e-06	-0.171002	0.150538	0.255983	19.5412
genus.Dorea.id.1997	Lactose Intolerance	11	8729057	rs3752849	A	G	0.163846	0.036608	7.68e-06	0.763767	0.302129	0.0114731	20.0318
genus.Dorea.id.1997	Lactose Intolerance	3	6826520	rs345219	G	T	-0.0497368	0.0112621	8.8e-06	0.0265092	0.124331	0.831159	19.5038
genus.Dorea.id.1997	Lactose Intolerance	6	74605806	rs3005511	G	A	0.0516127	0.0112852	5.29e-06	0.182583	0.122363	0.135661	20.9166
genus.Dorea.id.1997	Lactose Intolerance	4	60992340	rs1899291	T	C	0.0697217	0.0150285	4.57e-06	-0.00838486	0.173489	0.961453	21.5232
genus.Dorea.id.1997	Lactose Intolerance	7	154978183	rs12537781	C	T	-0.055544	0.0125223	9.15e-06	0.21116	0.131659	0.10875	19.6746
genus.Dorea.id.1997	Lactose Intolerance	8	127905865	rs13279148	A	G	0.0715309	0.0150878	2.25e-06	0.119815	0.159563	0.452715	22.477
genus.Dorea.id.1997	Lactose Intolerance	8	15768657	rs62503162	G	A	-0.0974091	0.0194379	7.47e-07	0.121763	0.204406	0.551381	25.1131
genus.Dorea.id.1997	Lactose Intolerance	6	25078050	rs73729431	T	C	-0.13745	0.0299983	3.17e-06	0.0353681	0.254321	0.889396	20.9941
genus.Dorea.id.1997	Lactose Intolerance	17	70733523	rs4793307	T	C	0.0574165	0.0122472	4.01e-06	-0.114981	0.131938	0.383494	21.9787
genus.Dorea.id.1997	Lactose Intolerance	16	81803497	rs11150408	G	T	0.0488254	0.0109063	7.06e-06	-0.167969	0.115919	0.147331	20.0417
genus.Eggerthella.id.819	Lactose Intolerance	1	9136139	rs112205261	C	T	-0.188618	0.0403613	3.35e-06	0.211156	0.236677	0.372302	21.8391
genus.Eggerthella.id.819	Lactose Intolerance	2	45453805	rs3851328	G	T	-0.107774	0.0236527	4.18e-06	0.0593337	0.137572	0.666256	20.762
genus.Eggerthella.id.819	Lactose Intolerance	7	38335954	rs2240838	G	A	0.0980582	0.0197653	7.36e-07	0.121869	0.120455	0.311664	24.6128
genus.Eggerthella.id.819	Lactose Intolerance	21	29778032	rs2223081	A	G	0.102572	0.0221108	3.89e-06	0.131633	0.132958	0.322155	21.5203
genus.Eggerthella.id.819	Lactose Intolerance	17	17098213	rs4985746	A	G	0.110522	0.0247653	5.71e-06	-0.128003	0.140442	0.362066	19.9165
genus.Eggerthella.id.819	Lactose Intolerance	11	102461599	rs1784446	A	G	0.0907728	0.0198096	5.23e-06	-0.10176	0.117103	0.384863	20.9972
genus.Eggerthella.id.819	Lactose Intolerance	20	55647869	rs76663501	T	C	0.175349	0.0378576	4.83e-06	-0.168655	0.201473	0.40253	21.4537
genus.Eggerthella.id.819	Lactose Intolerance	2	141337454	rs6430926	T	C	0.0879736	0.0197127	8.37e-06	0.0211455	0.116331	0.855763	19.9164
genus.Eggerthella.id.819	Lactose Intolerance	4	70483957	rs2877457	A	G	-0.093486	0.0210208	9.03e-06	0.133947	0.132994	0.313857	19.7787
genus.Eggerthella.id.819	Lactose Intolerance	3	20807454	rs13070736	C	A	-0.121331	0.0272024	7.62e-06	-0.134573	0.166879	0.420004	19.8944
genus.Eggerthella.id.819	Lactose Intolerance	15	65691324	rs67490567	C	T	0.108495	0.0245457	8.94e-06	0.133312	0.155428	0.391051	19.5374
genus.Eisenbergiella.id.11304	Lactose Intolerance	8	50822676	rs3812426	A	G	0.106447	0.0224159	2.72e-06	0.0701465	0.137299	0.609418	22.5505
genus.Eisenbergiella.id.11304	Lactose Intolerance	15	53375201	rs1508033	C	A	0.091546	0.0195787	3.23e-06	-0.242503	0.120831	0.0447532	21.8632
genus.Eisenbergiella.id.11304	Lactose Intolerance	15	36178565	rs2683098	T	C	0.107319	0.022515	2.24e-06	0.250927	0.142493	0.0782431	22.72
genus.Eisenbergiella.id.11304	Lactose Intolerance	17	53367641	rs11079158	C	T	0.100627	0.022546	7.35e-06	-0.0054669	0.136508	0.968055	19.9199
genus.Eisenbergiella.id.11304	Lactose Intolerance	10	109417101	rs12257723	C	A	-0.0952742	0.0211569	8.85e-06	-0.13685	0.129243	0.289665	20.279
genus.Eisenbergiella.id.11304	Lactose Intolerance	8	55330814	rs13258851	G	A	0.137001	0.0302124	7.75e-06	-0.106474	0.192719	0.580618	20.5626
genus.Eisenbergiella.id.11304	Lactose Intolerance	2	19973210	rs12710729	A	C	0.0893384	0.0199069	9.84e-06	-0.0617392	0.12157	0.61156	20.1404
genus.Eisenbergiella.id.11304	Lactose Intolerance	21	21610254	rs4462860	A	G	0.0939071	0.0201104	4.16e-06	0.057045	0.124684	0.6473	21.8049
genus.Eisenbergiella.id.11304	Lactose Intolerance	11	24001840	rs11027642	T	C	0.129006	0.0284844	4.92e-06	-0.234735	0.176219	0.18284	20.5118
genus.Eisenbergiella.id.11304	Lactose Intolerance	4	189060431	rs11938607	C	T	0.0978125	0.0216636	8.22e-06	-0.0414591	0.137795	0.76351	20.3859
genus.Eisenbergiella.id.11304	Lactose Intolerance	3	111419486	rs1553971	G	T	0.120965	0.0263054	5.27e-06	-0.224447	0.163981	0.17108	21.1459
genus.Enterorhabdus.id.820	Lactose Intolerance	2	19611953	rs114731706	G	T	0.182308	0.0382298	2.17e-06	0.230618	0.259917	0.37493	22.7409
genus.Enterorhabdus.id.820	Lactose Intolerance	11	62174193	rs3017103	G	A	0.0980897	0.0208995	2.94e-06	-0.0249769	0.151916	0.869406	22.0281
genus.Enterorhabdus.id.820	Lactose Intolerance	12	69515102	rs73331712	C	T	0.26199	0.055123	4.85e-06	-0.133994	0.276813	0.628345	22.5893
genus.Enterorhabdus.id.820	Lactose Intolerance	2	236439879	rs77655283	A	G	0.132988	0.0298306	5.88e-06	-0.247894	0.221233	0.262497	19.8747
genus.Enterorhabdus.id.820	Lactose Intolerance	8	113109756	rs10098492	C	T	0.132323	0.0293688	6.41e-06	-0.179742	0.204695	0.37989	20.3001
genus.Enterorhabdus.id.820	Lactose Intolerance	7	89709883	rs2051957	T	C	0.0843291	0.0189864	8.9e-06	-0.0167499	0.132696	0.899552	19.7274
genus.Erysipelatoclostridium.id.11381	Lactose Intolerance	17	10177708	rs7221249	G	A	0.0839861	0.0142741	4.31e-09	-0.0401034	0.11721	0.732238	34.619
genus.Erysipelatoclostridium.id.11381	Lactose Intolerance	1	42333631	rs710230	C	T	0.143381	0.0281514	6.33e-07	0.211552	0.24185	0.381725	25.9409
genus.Erysipelatoclostridium.id.11381	Lactose Intolerance	4	25446787	rs4697572	G	A	-0.0810636	0.0163308	7.59e-07	-0.00784222	0.132874	0.952936	24.6397
genus.Erysipelatoclostridium.id.11381	Lactose Intolerance	5	77815056	rs17804233	C	T	-0.0662914	0.0144203	4.59e-06	0.0553813	0.116088	0.633318	21.1332
genus.Erysipelatoclostridium.id.11381	Lactose Intolerance	11	121876913	rs58236560	T	G	-0.111157	0.0234426	2.16e-06	0.145452	0.194565	0.454716	22.4834
genus.Erysipelatoclostridium.id.11381	Lactose Intolerance	9	90586043	rs622418	G	A	-0.0668051	0.0143224	3.68e-06	-0.0370546	0.116064	0.749528	21.7563
genus.Erysipelatoclostridium.id.11381	Lactose Intolerance	5	34892042	rs340991	G	A	-0.0740482	0.0158891	3.75e-06	0.0600719	0.126735	0.635504	21.7184
genus.Erysipelatoclostridium.id.11381	Lactose Intolerance	2	34595533	rs1434153	A	G	-0.0684526	0.0152443	6.85e-06	0.239798	0.128479	0.0619805	20.1634
genus.Erysipelatoclostridium.id.11381	Lactose Intolerance	8	38780606	rs6474512	C	A	0.067015	0.0143201	3.02e-06	0.0677334	0.119306	0.570219	21.9003
genus.Erysipelatoclostridium.id.11381	Lactose Intolerance	13	46372065	rs9590927	A	G	-0.0646003	0.0143479	6.39e-06	0.0409534	0.116778	0.725818	20.2717
genus.Erysipelatoclostridium.id.11381	Lactose Intolerance	1	167818597	rs61806970	T	C	0.142548	0.0320688	9.09e-06	0.0290736	0.246739	0.906201	19.7586
genus.Erysipelatoclostridium.id.11381	Lactose Intolerance	19	55857777	rs45480394	G	T	-0.0687134	0.0151835	7.66e-06	-0.113895	0.120695	0.345344	20.4804
genus.Erysipelatoclostridium.id.11381	Lactose Intolerance	11	36871523	rs2901723	A	C	0.0641339	0.0144295	8.79e-06	-0.0124675	0.115768	0.914238	19.7549
genus.Erysipelatoclostridium.id.11381	Lactose Intolerance	10	36394609	rs16936671	T	C	-0.0968026	0.0217883	6.04e-06	0.301594	0.173619	0.0823685	19.7391
genus.Erysipelatoclostridium.id.11381	Lactose Intolerance	6	24292185	rs3804326	G	A	0.14147	0.0336352	9.85e-06	-0.0219341	0.224652	0.922222	17.6905
genus.ErysipelotrichaceaeUCG003.id.11384	Lactose Intolerance	15	86522244	rs76502207	C	T	0.144844	0.0289929	6.41e-07	0.327499	0.240706	0.173648	24.9584
genus.ErysipelotrichaceaeUCG003.id.11384	Lactose Intolerance	10	125628540	rs28568391	G	A	-0.0583911	0.0118741	6.42e-07	0.0318576	0.117259	0.785864	24.1822
genus.ErysipelotrichaceaeUCG003.id.11384	Lactose Intolerance	8	91660344	rs11994308	T	C	0.115417	0.0242503	1.33e-06	-0.254016	0.241488	0.292855	22.6522
genus.ErysipelotrichaceaeUCG003.id.11384	Lactose Intolerance	18	46614602	rs10164067	G	T	-0.10326	0.0212405	1.13e-06	-0.0706516	0.205847	0.73143	23.6339
genus.ErysipelotrichaceaeUCG003.id.11384	Lactose Intolerance	16	4076830	rs8053479	G	A	-0.0838212	0.0186509	5.83e-06	-0.104056	0.180057	0.563325	20.198
genus.ErysipelotrichaceaeUCG003.id.11384	Lactose Intolerance	6	24220160	rs62403464	C	T	-0.0731743	0.0156516	3.44e-06	-0.12941	0.15591	0.406523	21.8576
genus.ErysipelotrichaceaeUCG003.id.11384	Lactose Intolerance	7	33684926	rs17798136	A	G	0.158818	0.0347674	3.24e-06	-0.262536	0.312589	0.400978	20.8666
genus.ErysipelotrichaceaeUCG003.id.11384	Lactose Intolerance	18	43034126	rs59104037	G	A	-0.0951263	0.0204742	4.48e-06	0.189919	0.203469	0.350611	21.5867
genus.ErysipelotrichaceaeUCG003.id.11384	Lactose Intolerance	19	57828980	rs11666127	G	A	-0.0719187	0.0161371	7.9e-06	-0.167727	0.160065	0.294701	19.8626
genus.ErysipelotrichaceaeUCG003.id.11384	Lactose Intolerance	4	113256737	rs59068084	G	T	0.0564772	0.0120224	3.12e-06	-0.0747199	0.11773	0.525644	22.0681
genus.ErysipelotrichaceaeUCG003.id.11384	Lactose Intolerance	7	20554814	rs73074432	T	C	0.072154	0.0164378	9.99e-06	0.142356	0.160211	0.374246	19.2679
genus.ErysipelotrichaceaeUCG003.id.11384	Lactose Intolerance	11	7765096	rs4758231	T	G	-0.0551754	0.0122047	6.55e-06	0.195487	0.125327	0.118802	20.438
genus.ErysipelotrichaceaeUCG003.id.11384	Lactose Intolerance	16	80167277	rs74988980	A	G	-0.133141	0.0348574	8.64e-06	-0.219162	0.274703	0.424979	14.5893
genus.ErysipelotrichaceaeUCG003.id.11384	Lactose Intolerance	2	175403951	rs75949021	C	T	-0.169667	0.0374238	3.58e-06	0.165438	0.261094	0.526321	20.5541
genus.ErysipelotrichaceaeUCG003.id.11384	Lactose Intolerance	5	32345671	rs6875357	T	C	0.165673	0.0353831	6.7e-06	-0.312807	0.286538	0.274976	21.9237
genus.ErysipelotrichaceaeUCG003.id.11384	Lactose Intolerance	10	873148	rs12251396	G	A	-0.0705399	0.0158766	9.52e-06	0.084459	0.152509	0.579718	19.7404
genus.Escherichia.Shigella.id.3504	Lactose Intolerance	7	140678199	rs113513883	G	A	0.172283	0.038041	5.28e-06	-0.096138	0.253007	0.703959	20.5108
genus.Escherichia.Shigella.id.3504	Lactose Intolerance	11	134774845	rs1154904	G	A	-0.0613376	0.0130644	3.04e-06	-0.129408	0.116359	0.266075	22.0431
genus.Escherichia.Shigella.id.3504	Lactose Intolerance	21	39324484	rs73208162	G	A	-0.119296	0.024839	2.19e-06	0.201116	0.231002	0.38396	23.0665
genus.Escherichia.Shigella.id.3504	Lactose Intolerance	13	23253392	rs113127095	G	A	0.151009	0.0323434	3.33e-06	0.320338	0.249555	0.19927	21.799
genus.Escherichia.Shigella.id.3504	Lactose Intolerance	16	3750623	rs112767262	C	T	0.0732963	0.0163589	8.21e-06	-0.169097	0.149428	0.25779	20.0751
genus.Escherichia.Shigella.id.3504	Lactose Intolerance	9	136179347	rs592299	C	T	-0.0592004	0.0129486	4.77e-06	-0.122693	0.116505	0.29229	20.9026
genus.Escherichia.Shigella.id.3504	Lactose Intolerance	7	128054100	rs4731451	A	G	-0.0609885	0.0135157	7.47e-06	0.145306	0.120773	0.228925	20.3619
genus.Escherichia.Shigella.id.3504	Lactose Intolerance	5	79863544	rs118526	A	C	-0.0594401	0.013598	8e-06	-0.076677	0.118328	0.516983	19.1077
genus.Escherichia.Shigella.id.3504	Lactose Intolerance	1	48961903	rs2798105	G	A	-0.100851	0.0222045	8.25e-06	0.00777285	0.198319	0.968736	20.6289
genus.Faecalibacterium.id.2057	Lactose Intolerance	6	131587157	rs6910935	G	A	0.134864	0.0277032	1.38e-06	0.246281	0.243994	0.312796	23.6991
genus.Faecalibacterium.id.2057	Lactose Intolerance	14	64044097	rs1271565	T	C	-0.0576251	0.0119649	1.3e-06	0.0495268	0.130083	0.703403	23.1955
genus.Faecalibacterium.id.2057	Lactose Intolerance	1	245267339	rs10927394	T	G	-0.232262	0.0512364	7.02e-06	-0.0736338	0.345175	0.831075	20.5494
genus.Faecalibacterium.id.2057	Lactose Intolerance	16	6099863	rs75499067	T	C	0.227585	0.0465522	1.76e-06	0.118553	0.270765	0.661498	23.9004
genus.Faecalibacterium.id.2057	Lactose Intolerance	13	53567017	rs9536330	C	T	-0.048317	0.010797	5.33e-06	-0.0711989	0.120298	0.553949	20.0259
genus.Faecalibacterium.id.2057	Lactose Intolerance	2	37125235	rs114946999	T	C	-0.0861565	0.01896	5.7e-06	0.163284	0.200697	0.415884	20.6489
genus.Faecalibacterium.id.2057	Lactose Intolerance	1	111036827	rs79656633	C	T	0.145631	0.0323019	8.14e-06	-0.176578	0.295873	0.550639	20.3259
genus.Faecalibacterium.id.2057	Lactose Intolerance	1	14201546	rs12753492	C	A	0.0641305	0.0149933	8.8e-06	0.132123	0.16085	0.411415	18.295
genus.Faecalibacterium.id.2057	Lactose Intolerance	21	39027901	rs2835874	C	T	-0.0866356	0.0196496	7.54e-06	0.0136213	0.222694	0.951227	19.4396
genus.Faecalibacterium.id.2057	Lactose Intolerance	8	38593645	rs11776390	C	T	-0.078354	0.017183	6.4e-06	-0.154071	0.183379	0.400808	20.7932
genus.FamilyXIIIAD3011group.id.11293	Lactose Intolerance	20	4618639	rs62200412	T	C	-0.0800851	0.0163834	5.8e-07	-0.0834709	0.16225	0.606932	23.8943
genus.FamilyXIIIAD3011group.id.11293	Lactose Intolerance	7	28603985	rs17156849	A	G	-0.112891	0.0245292	4.19e-06	0.372219	0.220009	0.090678	21.1812
genus.FamilyXIIIAD3011group.id.11293	Lactose Intolerance	1	240694163	rs16840310	G	A	-0.0608052	0.0122149	6.75e-07	0.191345	0.120994	0.113776	24.78
genus.FamilyXIIIAD3011group.id.11293	Lactose Intolerance	1	192019835	rs72730932	A	C	-0.0899559	0.0177107	6.89e-07	0.121589	0.160886	0.449801	25.7982
genus.FamilyXIIIAD3011group.id.11293	Lactose Intolerance	15	58683697	rs16940167	T	C	0.0732552	0.0159898	3.91e-06	0.189096	0.15973	0.236474	20.9889
genus.FamilyXIIIAD3011group.id.11293	Lactose Intolerance	16	16006242	rs62029761	G	A	0.128753	0.0276002	3.89e-06	0.067888	0.295243	0.818139	21.7616
genus.FamilyXIIIAD3011group.id.11293	Lactose Intolerance	4	38917830	rs11736617	A	G	-0.0759493	0.0172101	9.02e-06	0.406696	0.177024	0.0215952	19.4752
genus.FamilyXIIIAD3011group.id.11293	Lactose Intolerance	12	18127597	rs12812672	C	T	-0.096065	0.020828	2.56e-06	-0.378961	0.201171	0.059596	21.2733
genus.FamilyXIIIAD3011group.id.11293	Lactose Intolerance	5	14159925	rs149302	C	T	-0.0645635	0.0143225	7.48e-06	-0.114979	0.143145	0.421838	20.3206
genus.FamilyXIIIAD3011group.id.11293	Lactose Intolerance	3	29811865	rs9837139	G	A	0.10752	0.0240482	8.71e-06	-0.0363152	0.240941	0.880195	19.9901
genus.FamilyXIIIAD3011group.id.11293	Lactose Intolerance	9	136678954	rs739451	T	C	0.0649589	0.0147534	7.88e-06	0.0269244	0.144465	0.852152	19.3862
genus.FamilyXIIIAD3011group.id.11293	Lactose Intolerance	2	74195551	rs11126423	T	C	0.0904399	0.0196301	5.91e-06	0.0859446	0.200101	0.667554	21.2263
genus.FamilyXIIIUCG001.id.11294	Lactose Intolerance	3	188224096	rs1426266	C	T	-0.0665521	0.0137151	1.25e-06	-0.118597	0.127871	0.353683	23.5466
genus.FamilyXIIIUCG001.id.11294	Lactose Intolerance	1	85228325	rs12049454	C	T	-0.0647298	0.0134065	1.17e-06	-0.130928	0.125433	0.296574	23.3118
genus.FamilyXIIIUCG001.id.11294	Lactose Intolerance	1	183503664	rs3842897	A	G	-0.112639	0.0242751	5.2e-06	-0.0321698	0.22791	0.88775	21.5307
genus.FamilyXIIIUCG001.id.11294	Lactose Intolerance	6	76598635	rs62414802	T	C	-0.0611904	0.013457	4.29e-06	0.0394251	0.122001	0.746578	20.6762
genus.FamilyXIIIUCG001.id.11294	Lactose Intolerance	17	33761027	rs112362903	G	A	-0.149047	0.0333271	7.88e-06	-0.318265	0.286818	0.267154	20.001
genus.FamilyXIIIUCG001.id.11294	Lactose Intolerance	17	78223817	rs8076666	G	A	0.088655	0.0198094	8.02e-06	0.148374	0.18755	0.428875	20.0292
genus.FamilyXIIIUCG001.id.11294	Lactose Intolerance	11	94681786	rs7119679	A	G	-0.0809085	0.0174782	3.52e-06	-0.21686	0.165845	0.191007	21.4286
genus.FamilyXIIIUCG001.id.11294	Lactose Intolerance	3	45479090	rs76463770	G	A	0.19313	0.0419866	3.77e-06	-0.30017	0.274194	0.273633	21.1581
genus.Flavonifractor.id.2059	Lactose Intolerance	11	44849689	rs34066017	G	A	0.0764294	0.0159789	1.52e-06	-0.30132	0.133166	0.0236513	22.8784
genus.Flavonifractor.id.2059	Lactose Intolerance	1	77887835	rs12030302	G	A	-0.0692276	0.0137467	5.61e-07	0.00863426	0.116514	0.940927	25.3607
genus.Flavonifractor.id.2059	Lactose Intolerance	10	32381186	rs806808	C	T	0.0667272	0.0136557	1.18e-06	-0.030783	0.115974	0.790677	23.8767
genus.Flavonifractor.id.2059	Lactose Intolerance	1	237351354	rs11811696	C	T	-0.116063	0.0241012	2.07e-06	0.167043	0.201967	0.40819	23.1904
genus.Flavonifractor.id.2059	Lactose Intolerance	5	168218403	rs114873521	T	C	-0.130067	0.0294087	7.13e-06	-0.0250223	0.247938	0.919613	19.5605
genus.Fusicatenibacter.id.11305	Lactose Intolerance	1	24927625	rs4378146	C	A	-0.0616691	0.0125259	7.2e-07	0.0828516	0.133465	0.534747	24.2392
genus.Fusicatenibacter.id.11305	Lactose Intolerance	5	29595000	rs62353480	G	A	-0.0701397	0.0145589	1.57e-06	-0.119984	0.156525	0.443349	23.2098
genus.Fusicatenibacter.id.11305	Lactose Intolerance	8	15360718	rs2132128	A	G	-0.0771914	0.0160344	1.08e-06	-0.387225	0.181367	0.0327576	23.1755
genus.Fusicatenibacter.id.11305	Lactose Intolerance	18	10370596	rs206581	G	A	-0.0568339	0.0127894	8.96e-06	0.0634516	0.140667	0.651933	19.7476
genus.Fusicatenibacter.id.11305	Lactose Intolerance	2	226649570	rs62187631	C	T	-0.0710571	0.015924	4.55e-06	-0.208526	0.160223	0.193095	19.9118
genus.Fusicatenibacter.id.11305	Lactose Intolerance	10	112177119	rs2025938	A	G	-0.0967298	0.0205426	2.99e-06	0.154575	0.211594	0.465069	22.1723
genus.Fusicatenibacter.id.11305	Lactose Intolerance	10	120447429	rs3303	C	T	-0.0953657	0.020407	3.94e-06	-0.106436	0.207806	0.608519	21.8387
genus.Fusicatenibacter.id.11305	Lactose Intolerance	15	88353215	rs8028026	G	A	-0.0792146	0.0180505	8.06e-06	0.00906037	0.183052	0.960524	19.259
genus.Fusicatenibacter.id.11305	Lactose Intolerance	17	70721782	rs1864685	C	A	-0.0494799	0.0108105	4.96e-06	0.0737905	0.116095	0.525033	20.9492
genus.Fusicatenibacter.id.11305	Lactose Intolerance	2	5532793	rs792108	C	T	-0.0508345	0.0113843	8.5e-06	0.00589022	0.120602	0.961047	19.939
genus.Fusicatenibacter.id.11305	Lactose Intolerance	16	73821805	rs8063430	C	T	-0.104026	0.022217	4.93e-06	-0.290055	0.25468	0.254745	21.9239
genus.Fusicatenibacter.id.11305	Lactose Intolerance	7	148856720	rs60254196	G	A	-0.0492427	0.0109365	5.47e-06	-0.030576	0.116832	0.793545	20.2735
genus.Fusicatenibacter.id.11305	Lactose Intolerance	17	70697344	rs9905659	A	G	-0.061617	0.0136576	7.31e-06	0.308255	0.153008	0.0439437	20.3542
genus.Fusicatenibacter.id.11305	Lactose Intolerance	20	25257001	rs6515626	A	G	0.141575	0.0313559	7.29e-06	-0.297333	0.288153	0.302138	20.3862
genus.Fusicatenibacter.id.11305	Lactose Intolerance	21	42681392	rs10439674	G	A	-0.0572129	0.0130007	7.68e-06	0.209634	0.145027	0.148324	19.3667
genus.Fusicatenibacter.id.11305	Lactose Intolerance	20	55937366	rs167879	T	C	-0.0659543	0.0148763	5.87e-06	0.208854	0.153086	0.172476	19.6562
genus.Fusicatenibacter.id.11305	Lactose Intolerance	12	58658311	rs73103914	G	A	-0.0597324	0.0134458	8.3e-06	-0.0054945	0.14207	0.96915	19.7355
genus.Gordonibacter.id.821	Lactose Intolerance	12	29024534	rs7294633	T	C	0.12867	0.0249946	3.44e-07	0.0296734	0.127486	0.815949	26.5009
genus.Gordonibacter.id.821	Lactose Intolerance	4	136768501	rs72714787	A	C	0.181405	0.0377102	1.43e-06	0.156628	0.193575	0.418439	23.1409
genus.Gordonibacter.id.821	Lactose Intolerance	7	47144505	rs71545975	G	A	-0.153972	0.0338918	7.04e-06	-0.08496	0.167608	0.612226	20.6393
genus.Gordonibacter.id.821	Lactose Intolerance	7	136937189	rs322296	A	G	0.17869	0.037722	4.02e-06	0.0698315	0.180879	0.699447	22.4393
genus.Gordonibacter.id.821	Lactose Intolerance	1	83136096	rs72939513	G	A	-0.21399	0.0490592	7.98e-06	-0.0672209	0.257818	0.794301	19.0259
genus.Gordonibacter.id.821	Lactose Intolerance	1	210628449	rs3765837	G	T	-0.190729	0.0433608	7.17e-06	0.348047	0.201246	0.0837267	19.348
genus.Gordonibacter.id.821	Lactose Intolerance	2	30158494	rs13412653	C	A	0.107597	0.0239228	8.61e-06	-0.0104	0.120997	0.931504	20.2293
genus.Gordonibacter.id.821	Lactose Intolerance	17	52957210	rs16955299	A	G	-0.196423	0.0433538	6.37e-06	0.110456	0.222862	0.620158	20.5272
genus.Gordonibacter.id.821	Lactose Intolerance	9	88787144	rs4596722	G	A	0.102908	0.0231571	9.06e-06	-0.0702335	0.116318	0.545973	19.7484
genus.Gordonibacter.id.821	Lactose Intolerance	7	18970607	rs768830	A	G	0.149852	0.0333315	7.76e-06	0.29402	0.173387	0.0899335	20.2124
genus.Gordonibacter.id.821	Lactose Intolerance	12	131024079	rs61934597	T	C	-0.172495	0.0388567	8.37e-06	-0.21962	0.19668	0.264151	19.7069
genus.Haemophilus.id.3698	Lactose Intolerance	6	55448491	rs9382510	T	C	-0.093521	0.0172649	7.12e-08	-0.0341205	0.136805	0.803044	29.3422
genus.Haemophilus.id.3698	Lactose Intolerance	10	94306385	rs76022354	T	C	0.244638	0.0505504	1.83e-06	-0.233057	0.287564	0.417681	23.4205
genus.Haemophilus.id.3698	Lactose Intolerance	16	48742489	rs111582866	A	G	-0.124265	0.026016	1.27e-06	-0.154918	0.192044	0.419849	22.8149
genus.Haemophilus.id.3698	Lactose Intolerance	17	64535013	rs9895850	C	T	-0.192957	0.0416755	2.14e-06	-0.36393	0.262543	0.165695	21.4367
genus.Haemophilus.id.3698	Lactose Intolerance	12	115493337	rs35509	A	G	0.128249	0.0268779	2.01e-06	0.168651	0.196859	0.391606	22.7676
genus.Haemophilus.id.3698	Lactose Intolerance	9	105650242	rs78909003	C	T	-0.246256	0.0503924	1.67e-06	0.213425	0.258472	0.408964	23.8805
genus.Haemophilus.id.3698	Lactose Intolerance	6	8350917	rs9328464	C	T	0.0723095	0.0148799	1.42e-06	0.0659258	0.115274	0.567386	23.615
genus.Haemophilus.id.3698	Lactose Intolerance	22	26891808	rs4822728	C	T	0.0705861	0.0151388	3.48e-06	0.0949888	0.119528	0.42679	21.7399
genus.Haemophilus.id.3698	Lactose Intolerance	9	78752170	rs10781340	A	G	0.0948915	0.0203221	4.32e-06	0.0523465	0.153864	0.733696	21.8031
genus.Holdemanella.id.11393	Lactose Intolerance	10	4494630	rs75764681	C	T	-0.283103	0.0598999	1.94e-06	-0.673059	0.31871	0.0347018	22.3376
genus.Holdemanella.id.11393	Lactose Intolerance	19	15020095	rs73011279	C	T	-0.0961669	0.0199336	1.36e-06	-0.203184	0.141089	0.149836	23.2744
genus.Holdemanella.id.11393	Lactose Intolerance	9	105004835	rs4541991	C	T	-0.0927334	0.0194435	2.1e-06	0.0665435	0.14334	0.642479	22.747
genus.Holdemanella.id.11393	Lactose Intolerance	4	71000791	rs12513188	A	G	0.0903906	0.0195276	4.65e-06	-0.174406	0.148091	0.238918	21.4263
genus.Holdemanella.id.11393	Lactose Intolerance	1	65153340	rs1926302	A	G	-0.107972	0.0231421	7.5e-06	0.257884	0.177398	0.146027	21.7679
genus.Holdemanella.id.11393	Lactose Intolerance	13	50932063	rs17586763	C	T	-0.227285	0.0510135	7.72e-06	0.32024	0.283618	0.258844	19.8504
genus.Holdemanella.id.11393	Lactose Intolerance	19	43851935	rs8113760	A	G	0.078999	0.01734	4.62e-06	0.06145	0.121713	0.613647	20.7559
genus.Holdemanella.id.11393	Lactose Intolerance	8	138623633	rs34187114	A	C	-0.104505	0.022601	5.13e-06	0.149024	0.160118	0.352	21.3807
genus.Holdemanella.id.11393	Lactose Intolerance	3	85392882	rs35228298	A	G	0.0934832	0.0202886	7.3e-06	-0.0860398	0.142668	0.546458	21.2307
genus.Holdemanella.id.11393	Lactose Intolerance	19	7668225	rs62113381	C	T	-0.105447	0.0232029	5.54e-06	-0.284098	0.163303	0.0819126	20.6531
genus.Holdemania.id.2157	Lactose Intolerance	11	18768068	rs1867876	C	T	0.0842919	0.0162192	2.74e-07	0.105006	0.1289	0.415285	27.0093
genus.Holdemania.id.2157	Lactose Intolerance	6	105737322	rs9500080	T	C	0.0926764	0.0178886	4.09e-07	0.199127	0.14007	0.155135	26.8402
genus.Holdemania.id.2157	Lactose Intolerance	5	77388406	rs77293403	G	A	0.164556	0.0341775	1.77e-06	-0.154229	0.239839	0.520191	23.182
genus.Holdemania.id.2157	Lactose Intolerance	10	129908282	rs80149660	T	C	-0.232987	0.0519183	6.04e-06	0.226605	0.242566	0.350201	20.1383
genus.Holdemania.id.2157	Lactose Intolerance	13	81685543	rs116500994	T	G	-0.13755	0.0293386	2.34e-06	-0.0373232	0.22764	0.869765	21.9809
genus.Holdemania.id.2157	Lactose Intolerance	5	106209093	rs4146507	T	C	0.079488	0.0177002	7.23e-06	0.266424	0.142461	0.0614616	20.1672
genus.Holdemania.id.2157	Lactose Intolerance	15	93110222	rs111745969	G	A	0.120677	0.0265781	3.71e-06	-0.0697989	0.196383	0.722273	20.6158
genus.Holdemania.id.2157	Lactose Intolerance	8	123973840	rs113593397	G	A	-0.128935	0.0282526	9.36e-06	0.22497	0.210155	0.284396	20.8268
genus.Holdemania.id.2157	Lactose Intolerance	13	70856516	rs9529719	C	T	0.074038	0.0160494	5.97e-06	-0.0065601	0.127889	0.95909	21.2809
genus.Holdemania.id.2157	Lactose Intolerance	10	115332413	rs10885477	C	T	-0.135137	0.0301894	8.6e-06	-0.0650259	0.23615	0.783041	20.0372
genus.Holdemania.id.2157	Lactose Intolerance	3	60615680	rs967319	C	T	0.0788638	0.0176744	8.38e-06	-0.0776966	0.134584	0.563732	19.9098
genus.Holdemania.id.2157	Lactose Intolerance	7	38292857	rs12701617	G	A	-0.0660617	0.0149427	9.52e-06	0.0113976	0.116786	0.922255	19.5453
genus.Holdemania.id.2157	Lactose Intolerance	7	63323145	rs73139538	A	G	-0.148594	0.0327469	7.77e-06	0.0217112	0.239801	0.927859	20.5901
genus.Holdemania.id.2157	Lactose Intolerance	17	26789271	rs11080063	A	G	-0.0665238	0.0149837	6.67e-06	0.00260963	0.115361	0.981952	19.7113
genus.Howardella.id.2000	Lactose Intolerance	4	169178315	rs609430	G	T	-0.112045	0.0239328	3.34e-06	-0.157658	0.123094	0.200268	21.918
genus.Howardella.id.2000	Lactose Intolerance	11	77901287	rs901099	G	T	-0.12718	0.0250924	6.53e-07	-0.00368565	0.127594	0.976956	25.6894
genus.Howardella.id.2000	Lactose Intolerance	18	43206985	rs1484873	G	A	-0.227831	0.046335	2.56e-06	0.59003	0.256551	0.0214564	24.1773
genus.Howardella.id.2000	Lactose Intolerance	7	133154356	rs17167098	A	G	-0.169366	0.0352068	1.12e-06	-0.234632	0.165942	0.157378	23.1419
genus.Howardella.id.2000	Lactose Intolerance	7	93527414	rs36081916	C	T	-0.18123	0.0402987	4.7e-06	-0.402114	0.201967	0.046482	20.2244
genus.Howardella.id.2000	Lactose Intolerance	17	17253288	rs12452946	G	A	-0.105833	0.0228941	3.8e-06	0.0104165	0.116755	0.92891	21.3696
genus.Howardella.id.2000	Lactose Intolerance	18	60125134	rs672217	A	G	0.164146	0.0349993	3.52e-06	0.235572	0.171872	0.170493	21.9959
genus.Howardella.id.2000	Lactose Intolerance	2	218819396	rs3791893	G	A	0.147035	0.034023	9.5e-06	-0.109977	0.179573	0.540251	18.6766
genus.Howardella.id.2000	Lactose Intolerance	15	98476920	rs10048062	T	C	-0.147352	0.0336531	8.59e-06	0.0956032	0.173909	0.582505	19.1718
genus.Howardella.id.2000	Lactose Intolerance	14	95452797	rs2154047	A	C	-0.192557	0.0420093	9.97e-06	-0.00375678	0.208741	0.985641	21.0101
genus.Hungatella.id.11306	Lactose Intolerance	4	166058998	rs13128780	C	T	-0.149725	0.0312777	1.75e-06	0.206353	0.165879	0.213502	22.915
genus.Hungatella.id.11306	Lactose Intolerance	15	89577376	rs72759041	T	G	-0.126025	0.0282242	3.86e-06	0.0879474	0.135833	0.517329	19.9374
genus.Hungatella.id.11306	Lactose Intolerance	5	58424440	rs10044993	A	C	0.139547	0.0316748	8.07e-06	0.240561	0.167441	0.150805	19.4095
genus.Hungatella.id.11306	Lactose Intolerance	8	14853525	rs13249325	G	T	-0.100023	0.0225883	9.69e-06	-0.221168	0.11981	0.0648934	19.6078
genus.Hungatella.id.11306	Lactose Intolerance	14	95973619	rs17092615	A	G	0.152235	0.0337867	7.38e-06	0.135635	0.174744	0.437638	20.3018
genus.Intestinibacter.id.11345	Lactose Intolerance	15	92446683	rs4327025	A	G	-0.0810346	0.0154397	1.64e-07	-0.0967295	0.141684	0.494789	27.5464
genus.Intestinibacter.id.11345	Lactose Intolerance	11	125663184	rs478972	C	T	-0.142681	0.0297116	1.82e-06	-0.264354	0.267239	0.322563	23.0611
genus.Intestinibacter.id.11345	Lactose Intolerance	5	159686256	rs6875660	T	C	0.0890455	0.0193905	3.06e-06	0.198548	0.184392	0.281581	21.0885
genus.Intestinibacter.id.11345	Lactose Intolerance	9	21502923	rs16938435	C	T	-0.112189	0.0235439	1.8e-06	0.18692	0.219926	0.395369	22.706
genus.Intestinibacter.id.11345	Lactose Intolerance	20	61325223	rs6062862	G	A	0.0924508	0.0204658	6.68e-06	0.0248401	0.179894	0.890175	20.4063
genus.Intestinibacter.id.11345	Lactose Intolerance	16	5993076	rs118030283	A	G	-0.151829	0.0324471	2.67e-06	-0.277961	0.253766	0.273367	21.8956
genus.Intestinibacter.id.11345	Lactose Intolerance	12	97928437	rs11109097	T	C	0.0624272	0.0138539	5.49e-06	-0.157293	0.126922	0.215238	20.305
genus.Intestinibacter.id.11345	Lactose Intolerance	6	10303945	rs9348442	T	C	0.099082	0.0221625	6.26e-06	0.346664	0.218522	0.112648	19.9871
genus.Intestinibacter.id.11345	Lactose Intolerance	5	148846426	rs447950	G	A	0.0628342	0.0136652	5.64e-06	-0.00924333	0.125815	0.941434	21.1426
genus.Intestinibacter.id.11345	Lactose Intolerance	6	170918194	rs62430350	C	T	0.151096	0.0351476	6.84e-06	-0.0843135	0.261889	0.747495	18.4805
genus.Intestinibacter.id.11345	Lactose Intolerance	11	127703160	rs2098844	T	C	-0.0575295	0.0128416	6.79e-06	0.197498	0.117244	0.0920843	20.0699
genus.Intestinibacter.id.11345	Lactose Intolerance	4	179361262	rs2702387	G	A	0.0608559	0.0132145	4.26e-06	0.0790546	0.123144	0.520895	21.2081
genus.Intestinibacter.id.11345	Lactose Intolerance	3	70657785	rs68093214	T	C	0.0662258	0.0149877	9.26e-06	0.0984315	0.134482	0.464211	19.5246
genus.Intestinibacter.id.11345	Lactose Intolerance	2	20054971	rs893394	A	G	0.0583322	0.0130729	7.85e-06	0.0222777	0.118732	0.851166	19.9099
genus.Intestinimonas.id.2062	Lactose Intolerance	10	13124513	rs11258178	G	A	0.0660742	0.0134139	6.98e-07	-0.0037532	0.119907	0.97503	24.2636
genus.Intestinimonas.id.2062	Lactose Intolerance	11	94364293	rs12226153	G	A	-0.151142	0.0306922	5.12e-07	0.536323	0.247889	0.0304982	24.2502
genus.Intestinimonas.id.2062	Lactose Intolerance	16	58818770	rs4784055	C	T	-0.175324	0.038599	8.72e-07	0.319536	0.291981	0.273793	20.6315
genus.Intestinimonas.id.2062	Lactose Intolerance	2	6514088	rs716604	G	A	0.0818068	0.0165992	8.57e-07	0.139109	0.150495	0.355308	24.2886
genus.Intestinimonas.id.2062	Lactose Intolerance	16	85327902	rs2930225	T	G	0.0729524	0.0152948	1.35e-06	-0.0274098	0.130185	0.833243	22.7504
genus.Intestinimonas.id.2062	Lactose Intolerance	15	93819735	rs7170984	C	T	-0.0658116	0.0140767	2.98e-06	-0.335954	0.130253	0.00990193	21.8575
genus.Intestinimonas.id.2062	Lactose Intolerance	3	10611142	rs62240188	A	G	0.130074	0.0267179	2.2e-06	-0.313003	0.213206	0.142083	23.7014
genus.Intestinimonas.id.2062	Lactose Intolerance	5	17209391	rs2731794	T	C	0.120632	0.0257529	1.92e-06	0.163748	0.232568	0.481379	21.9418
genus.Intestinimonas.id.2062	Lactose Intolerance	7	66890843	rs10262702	C	T	0.0918017	0.0194885	2.06e-06	-0.0527942	0.177085	0.765604	22.1894
genus.Intestinimonas.id.2062	Lactose Intolerance	7	22007303	rs1859797	A	G	0.060368	0.0131793	4.12e-06	-0.0874044	0.117131	0.455538	20.9812
genus.Intestinimonas.id.2062	Lactose Intolerance	8	3763540	rs17067892	T	C	0.107194	0.0250013	6.38e-06	-0.006235	0.226192	0.978009	18.3828
genus.Intestinimonas.id.2062	Lactose Intolerance	2	140898088	rs72982915	T	C	0.183158	0.0402743	4.91e-06	-0.218093	0.274724	0.427276	20.6822
genus.Intestinimonas.id.2062	Lactose Intolerance	20	6218922	rs4113676	C	A	-0.218507	0.0490152	7.42e-06	0.0723709	0.284134	0.798949	19.8733
genus.Intestinimonas.id.2062	Lactose Intolerance	3	17187502	rs9823439	C	T	-0.0581947	0.0131455	9.86e-06	-0.266508	0.118164	0.0241081	19.5982
genus.Intestinimonas.id.2062	Lactose Intolerance	6	155737906	rs62427239	A	C	0.162658	0.0367647	9.41e-06	-0.0642692	0.275093	0.815274	19.5744
genus.Intestinimonas.id.2062	Lactose Intolerance	3	150620956	rs2276760	G	A	-0.0685233	0.0152546	7.84e-06	0.0767663	0.141986	0.588741	20.178
genus.Intestinimonas.id.2062	Lactose Intolerance	6	67200802	rs6934519	T	C	0.0692373	0.0151154	8.57e-06	0.0350442	0.132717	0.791739	20.9818
genus.Lachnoclostridium.id.11308	Lactose Intolerance	20	19300846	rs6112314	C	A	-0.0561715	0.0108174	2.43e-07	-0.21002	0.118693	0.0768197	26.964
genus.Lachnoclostridium.id.11308	Lactose Intolerance	3	177470032	rs62285313	G	A	0.0864203	0.0181565	1.58e-06	0.247658	0.189689	0.19169	22.6551
genus.Lachnoclostridium.id.11308	Lactose Intolerance	17	13816159	rs78068103	G	A	0.0886199	0.0194248	3.67e-06	-0.267369	0.232884	0.250937	20.8137
genus.Lachnoclostridium.id.11308	Lactose Intolerance	3	23037786	rs615997	C	T	0.0511752	0.0106491	2.03e-06	0.0765113	0.116923	0.512869	23.0939
genus.Lachnoclostridium.id.11308	Lactose Intolerance	18	1053252	rs789029	T	C	-0.0641289	0.0137974	3.75e-06	-0.0423289	0.155341	0.785246	21.6029
genus.Lachnoclostridium.id.11308	Lactose Intolerance	1	185091351	rs12566975	C	T	-0.0468097	0.0105787	9.57e-06	0.14225	0.115975	0.219986	19.5798
genus.Lachnoclostridium.id.11308	Lactose Intolerance	3	66725825	rs1031599	T	G	-0.078627	0.0175644	6.31e-06	0.309452	0.213389	0.147009	20.039
genus.Lachnoclostridium.id.11308	Lactose Intolerance	8	59370320	rs4738679	A	G	-0.0520267	0.011404	4.42e-06	-0.104935	0.123321	0.394823	20.813
genus.Lachnoclostridium.id.11308	Lactose Intolerance	17	46694541	rs72829893	T	G	0.117472	0.0268103	5.58e-06	0.0649403	0.264913	0.806349	19.1985
genus.Lachnoclostridium.id.11308	Lactose Intolerance	4	38694566	rs3821998	A	C	-0.0864066	0.0192519	6.72e-06	0.130828	0.211843	0.536859	20.1439
genus.Lachnoclostridium.id.11308	Lactose Intolerance	18	19743455	rs2385421	G	A	0.0746186	0.0180734	7.14e-06	-0.0708116	0.22389	0.751791	17.0457
genus.Lachnoclostridium.id.11308	Lactose Intolerance	2	167244051	rs1528479	A	G	-0.0497798	0.0111919	9.64e-06	-0.112382	0.124391	0.366285	19.7832
genus.Lachnoclostridium.id.11308	Lactose Intolerance	12	102046595	rs1997204	C	T	-0.108075	0.0242022	5.97e-06	-0.435342	0.250407	0.0821159	19.9406
genus.Lachnospira.id.2004	Lactose Intolerance	2	57701660	rs56791201	C	T	0.051823	0.0110697	2.93e-06	-0.0126028	0.11582	0.91335	21.9167
genus.Lachnospira.id.2004	Lactose Intolerance	5	176802250	rs13157098	G	A	-0.0768058	0.0155312	5.99e-07	-0.0292324	0.164286	0.858773	24.4556
genus.Lachnospira.id.2004	Lactose Intolerance	11	25962890	rs4923324	A	G	-0.0617321	0.0133387	2.44e-06	-0.320997	0.135747	0.0180466	21.4189
genus.Lachnospira.id.2004	Lactose Intolerance	3	186445436	rs4686798	C	T	0.0531826	0.0113747	2.74e-06	-0.10476	0.119932	0.382393	21.8603
genus.Lachnospira.id.2004	Lactose Intolerance	4	111995627	rs159484	A	G	0.0794668	0.0176999	6.68e-06	-0.115659	0.198747	0.560608	20.1573
genus.Lachnospira.id.2004	Lactose Intolerance	12	91006514	rs2520509	G	A	0.0519063	0.011578	7.42e-06	-0.0854901	0.12478	0.493263	20.099
genus.LachnospiraceaeFCS020group.id.11314	Lactose Intolerance	11	3248876	rs35035870	C	T	-0.190615	0.0414403	2.62e-06	0.0406379	0.27906	0.884218	21.1578
genus.LachnospiraceaeFCS020group.id.11314	Lactose Intolerance	3	165996415	rs2862811	C	T	0.0564927	0.0121736	3.92e-06	-0.0731977	0.116349	0.52927	21.5351
genus.LachnospiraceaeFCS020group.id.11314	Lactose Intolerance	10	44346094	rs1254846	A	G	0.105963	0.0232501	5.6e-06	-0.0839057	0.226723	0.711323	20.7709
genus.LachnospiraceaeFCS020group.id.11314	Lactose Intolerance	6	71966268	rs4452603	G	T	0.0604208	0.0135965	8.98e-06	0.147437	0.130992	0.26036	19.748
genus.LachnospiraceaeFCS020group.id.11314	Lactose Intolerance	4	166588085	rs2322265	T	C	-0.0666305	0.0141577	5.21e-06	-0.110134	0.137263	0.422343	22.1495
genus.LachnospiraceaeFCS020group.id.11314	Lactose Intolerance	10	65563647	rs3999074	T	G	-0.0550587	0.0121847	6.55e-06	-0.141247	0.117454	0.229142	20.4185
genus.LachnospiraceaeFCS020group.id.11314	Lactose Intolerance	8	121244406	rs10093861	A	G	-0.0568869	0.0121152	3.06e-06	-0.0210351	0.115506	0.855495	22.0477
genus.LachnospiraceaeFCS020group.id.11314	Lactose Intolerance	19	2571232	rs7249113	A	G	0.0679483	0.0133496	3.72e-07	0.131022	0.129001	0.309786	25.9073
genus.LachnospiraceaeFCS020group.id.11314	Lactose Intolerance	2	53946431	rs72793667	G	A	-0.116881	0.0246589	1.63e-06	-0.0239814	0.215981	0.911589	22.4667
genus.LachnospiraceaeFCS020group.id.11314	Lactose Intolerance	19	17865305	rs1363769	C	T	-0.200628	0.0449372	1.58e-06	-0.0857884	0.263159	0.744428	19.933
genus.LachnospiraceaeFCS020group.id.11314	Lactose Intolerance	13	40419314	rs9788306	T	C	-0.062804	0.0130744	1.39e-06	-0.0127358	0.127035	0.920143	23.0743
genus.LachnospiraceaeFCS020group.id.11314	Lactose Intolerance	4	165786478	rs9308097	G	A	0.055381	0.0123659	7.47e-06	0.184513	0.118277	0.118758	20.0571
genus.LachnospiraceaeNC2004group.id.11316	Lactose Intolerance	6	22725908	rs12208226	A	C	-0.154739	0.0340372	9.75e-06	-0.139178	0.212523	0.512541	20.6677
genus.LachnospiraceaeNC2004group.id.11316	Lactose Intolerance	5	149544722	rs3756315	G	A	-0.0883469	0.0188397	3.33e-06	-0.0172831	0.124405	0.889508	21.9905
genus.LachnospiraceaeNC2004group.id.11316	Lactose Intolerance	20	5330700	rs6116753	A	G	0.0994748	0.0209139	2.92e-06	-0.253253	0.132551	0.0560561	22.6233
genus.LachnospiraceaeNC2004group.id.11316	Lactose Intolerance	1	234157721	rs12127733	A	G	0.115182	0.0246006	3.11e-06	0.166298	0.152542	0.275635	21.9217
genus.LachnospiraceaeNC2004group.id.11316	Lactose Intolerance	18	58229086	rs17067076	A	G	-0.154631	0.0352194	5.61e-06	0.0806121	0.258763	0.755399	19.2767
genus.LachnospiraceaeNC2004group.id.11316	Lactose Intolerance	9	29334137	rs1928659	C	T	0.102522	0.0226445	6.17e-06	0.0850314	0.136615	0.533668	20.4978
genus.LachnospiraceaeNC2004group.id.11316	Lactose Intolerance	13	76829562	rs1929743	C	T	0.0837206	0.0190318	9.06e-06	0.0686072	0.121994	0.573857	19.351
genus.LachnospiraceaeNC2004group.id.11316	Lactose Intolerance	13	47512191	rs12863463	A	G	-0.156365	0.0345372	6.04e-06	0.16845	0.22272	0.44945	20.4977
genus.LachnospiraceaeNC2004group.id.11316	Lactose Intolerance	17	21157406	rs117467633	C	T	-0.169687	0.0383169	9.13e-06	-0.355466	0.23932	0.13746	19.6119
genus.LachnospiraceaeND3007group.id.11317	Lactose Intolerance	16	1100633	rs9932954	G	A	-0.0561864	0.0115984	1.25e-06	0.122275	0.116483	0.293845	23.4674
genus.LachnospiraceaeND3007group.id.11317	Lactose Intolerance	10	14137663	rs72776675	C	T	-0.0647067	0.014797	8.72e-06	0.184396	0.154589	0.232942	19.1228
genus.LachnospiraceaeND3007group.id.11317	Lactose Intolerance	3	172950553	rs2861203	A	G	0.0572304	0.0127279	7.37e-06	-0.0888063	0.131787	0.500399	20.2181
genus.LachnospiraceaeNK4A136group.id.11319	Lactose Intolerance	1	54578401	rs954878	G	A	-0.0520656	0.0109082	1.78e-06	-0.152925	0.117765	0.194094	22.7821
genus.LachnospiraceaeNK4A136group.id.11319	Lactose Intolerance	8	4842929	rs7832116	G	A	-0.0714756	0.0151703	3.57e-06	0.403283	0.167711	0.0161886	22.1987
genus.LachnospiraceaeNK4A136group.id.11319	Lactose Intolerance	3	190415145	rs7616165	T	G	-0.230542	0.0483465	2.77e-06	-0.690131	0.269655	0.0104879	22.739
genus.LachnospiraceaeNK4A136group.id.11319	Lactose Intolerance	3	161749981	rs76193507	G	A	-0.22973	0.0499776	2.93e-06	0.032893	0.278107	0.90585	21.1293
genus.LachnospiraceaeNK4A136group.id.11319	Lactose Intolerance	17	35240097	rs11263806	G	A	-0.0524615	0.0116758	5.07e-06	0.149694	0.127807	0.2415	20.1887
genus.LachnospiraceaeNK4A136group.id.11319	Lactose Intolerance	19	51256120	rs73044693	G	A	-0.10758	0.0229884	3.57e-06	0.0966302	0.220048	0.660565	21.9
genus.LachnospiraceaeNK4A136group.id.11319	Lactose Intolerance	5	6116659	rs160061	G	A	0.0513831	0.0108094	2.12e-06	0.00273145	0.116099	0.98123	22.5963
genus.LachnospiraceaeNK4A136group.id.11319	Lactose Intolerance	10	62175024	rs7073658	G	T	-0.0499621	0.0109693	5.27e-06	0.183471	0.118992	0.123105	20.7456
genus.LachnospiraceaeNK4A136group.id.11319	Lactose Intolerance	14	100177681	rs68104925	C	T	-0.0549104	0.0115385	2.37e-06	0.13157	0.121064	0.277135	22.647
genus.LachnospiraceaeNK4A136group.id.11319	Lactose Intolerance	19	21806125	rs12611395	G	A	-0.0902532	0.0199652	5.83e-06	0.0817409	0.201064	0.684344	20.4351
genus.LachnospiraceaeNK4A136group.id.11319	Lactose Intolerance	17	30016653	rs2880566	C	T	0.0599578	0.0134693	5.61e-06	0.0785636	0.147779	0.594984	19.8155
genus.LachnospiraceaeNK4A136group.id.11319	Lactose Intolerance	8	84735080	rs28540839	C	A	0.0508285	0.0110591	9.34e-06	0.102277	0.115663	0.376553	21.1239
genus.LachnospiraceaeNK4A136group.id.11319	Lactose Intolerance	5	90289997	rs59805249	C	T	0.0936162	0.0207982	9.45e-06	-0.256805	0.248764	0.301922	20.2605
genus.LachnospiraceaeNK4A136group.id.11319	Lactose Intolerance	7	8497922	rs10952110	T	G	0.0487709	0.0109614	9.08e-06	-0.038386	0.117483	0.743868	19.7964
genus.LachnospiraceaeNK4A136group.id.11319	Lactose Intolerance	3	55181375	rs4955932	C	T	-0.0492283	0.0109388	7.05e-06	0.132558	0.122863	0.280629	20.2531
genus.LachnospiraceaeUCG001.id.11321	Lactose Intolerance	8	56839500	rs7341608	C	T	-0.0784757	0.0177648	9.48e-06	-0.0113859	0.148978	0.93908	19.5142
genus.LachnospiraceaeUCG001.id.11321	Lactose Intolerance	3	42568440	rs437876	C	T	0.0784637	0.0144768	7.17e-08	-0.0738609	0.122862	0.547729	29.3761
genus.LachnospiraceaeUCG001.id.11321	Lactose Intolerance	3	148269083	rs985416	T	C	0.0970258	0.0181807	1.46e-07	0.0898696	0.147173	0.541437	28.4809
genus.LachnospiraceaeUCG001.id.11321	Lactose Intolerance	1	82384407	rs2050911	A	G	0.0751466	0.0153934	1.11e-06	0.0361717	0.127376	0.77643	23.8313
genus.LachnospiraceaeUCG001.id.11321	Lactose Intolerance	9	14477851	rs573933	C	T	-0.107898	0.0232346	3.11e-06	0.130485	0.201602	0.517477	21.5655
genus.LachnospiraceaeUCG001.id.11321	Lactose Intolerance	1	53773248	rs78848836	G	A	-0.118868	0.0259753	3.38e-06	-0.0962654	0.200649	0.631391	20.9415
genus.LachnospiraceaeUCG001.id.11321	Lactose Intolerance	6	145006780	rs9403580	T	C	0.107801	0.0229777	3.47e-06	-0.119118	0.19199	0.534971	22.0104
genus.LachnospiraceaeUCG001.id.11321	Lactose Intolerance	19	13962924	rs8104225	G	A	0.0892098	0.0197665	8.04e-06	0.0107379	0.171759	0.950151	20.3688
genus.LachnospiraceaeUCG001.id.11321	Lactose Intolerance	16	79092359	rs74034332	A	G	0.168045	0.0382637	3.33e-06	0.112967	0.270027	0.675688	19.2877
genus.LachnospiraceaeUCG001.id.11321	Lactose Intolerance	7	96965504	rs62496417	G	T	-0.0748504	0.0165681	5.88e-06	0.0112724	0.136286	0.934081	20.4101
genus.LachnospiraceaeUCG001.id.11321	Lactose Intolerance	12	56256262	rs2371284	C	T	-0.0761893	0.0170127	7.56e-06	0.0940372	0.140516	0.503351	20.0559
genus.LachnospiraceaeUCG001.id.11321	Lactose Intolerance	1	166199362	rs12131224	T	C	0.117095	0.02591	7.4e-06	0.00954624	0.206866	0.963193	20.4243
genus.LachnospiraceaeUCG001.id.11321	Lactose Intolerance	14	21455973	rs4981345	C	T	-0.0681973	0.0149831	6.09e-06	-0.028779	0.122219	0.813842	20.7171
genus.LachnospiraceaeUCG004.id.11324	Lactose Intolerance	1	240359089	rs12747809	A	G	-0.062197	0.0125685	8.65e-07	-0.0589788	0.124368	0.635338	24.4892
genus.LachnospiraceaeUCG004.id.11324	Lactose Intolerance	2	49904589	rs2882478	A	G	-0.0577091	0.0118338	1.21e-06	-0.00417781	0.117819	0.971713	23.7814
genus.LachnospiraceaeUCG004.id.11324	Lactose Intolerance	7	71303007	rs12673420	A	G	0.0554351	0.0118375	2.98e-06	0.208633	0.117097	0.0747963	21.9305
genus.LachnospiraceaeUCG004.id.11324	Lactose Intolerance	14	40536481	rs12894272	G	A	0.0579792	0.0125229	4.34e-06	-0.190949	0.123584	0.122322	21.4356
genus.LachnospiraceaeUCG004.id.11324	Lactose Intolerance	6	81318836	rs2444793	T	C	-0.0542433	0.0118188	4.77e-06	0.0413548	0.117106	0.723984	21.0644
genus.LachnospiraceaeUCG004.id.11324	Lactose Intolerance	4	183247601	rs2726805	G	A	0.0548397	0.0120844	6.3e-06	0.0113217	0.118635	0.923971	20.5938
genus.LachnospiraceaeUCG004.id.11324	Lactose Intolerance	3	70592215	rs11128180	G	A	0.0648288	0.0140126	4.52e-06	0.00744554	0.136254	0.956422	21.4041
genus.LachnospiraceaeUCG004.id.11324	Lactose Intolerance	6	14817584	rs233486	G	A	-0.0799088	0.017766	6.28e-06	0.0773133	0.169132	0.647585	20.2307
genus.LachnospiraceaeUCG004.id.11324	Lactose Intolerance	12	24572337	rs35182105	G	A	-0.109724	0.024221	4.87e-06	-0.120949	0.231536	0.601408	20.5221
genus.LachnospiraceaeUCG004.id.11324	Lactose Intolerance	1	65990422	rs6656451	T	C	-0.05436	0.011947	5.57e-06	0.220869	0.116228	0.057392	20.7034
genus.LachnospiraceaeUCG004.id.11324	Lactose Intolerance	1	105287469	rs12072562	C	T	0.133104	0.0303566	7.07e-06	-0.110804	0.25156	0.659599	19.2254
genus.LachnospiraceaeUCG004.id.11324	Lactose Intolerance	3	154242406	rs7629954	G	A	0.108441	0.023825	5.77e-06	0.272781	0.223688	0.222666	20.7167
genus.LachnospiraceaeUCG008.id.11328	Lactose Intolerance	11	74391775	rs10793103	T	C	0.0974344	0.0181279	9.35e-08	-0.137758	0.125699	0.273106	28.8887
genus.LachnospiraceaeUCG008.id.11328	Lactose Intolerance	2	168628871	rs13024781	C	T	-0.0798769	0.0168846	2.29e-06	0.198458	0.117604	0.0915037	22.3801
genus.LachnospiraceaeUCG008.id.11328	Lactose Intolerance	11	19572557	rs10741777	C	T	-0.0973842	0.0194791	7.69e-07	-0.0756891	0.136344	0.578803	24.9941
genus.LachnospiraceaeUCG008.id.11328	Lactose Intolerance	16	84992314	rs955844	C	A	0.112064	0.0228369	1.81e-06	-0.0599042	0.157964	0.704519	24.0801
genus.LachnospiraceaeUCG008.id.11328	Lactose Intolerance	4	114220647	rs67078837	C	T	-0.0845848	0.0170693	7.68e-07	0.0448783	0.116317	0.699625	24.5559
genus.LachnospiraceaeUCG008.id.11328	Lactose Intolerance	2	228100140	rs62277846	T	C	0.102292	0.0212319	1.59e-06	0.165768	0.144856	0.252473	23.2118
genus.LachnospiraceaeUCG008.id.11328	Lactose Intolerance	1	90818872	rs10801803	A	G	-0.117029	0.0243085	1.4e-06	-0.164735	0.17276	0.340311	23.1778
genus.LachnospiraceaeUCG008.id.11328	Lactose Intolerance	12	129539818	rs61944774	G	A	0.179838	0.0393797	6.34e-06	0.154064	0.252571	0.541872	20.8554
genus.LachnospiraceaeUCG008.id.11328	Lactose Intolerance	15	31697284	rs75356640	A	G	0.136523	0.0303128	9.83e-06	-0.138036	0.214543	0.519965	20.2844
genus.LachnospiraceaeUCG008.id.11328	Lactose Intolerance	8	23071054	rs57254474	A	G	0.0886511	0.0199045	6.92e-06	0.180149	0.135425	0.183437	19.8365
genus.LachnospiraceaeUCG008.id.11328	Lactose Intolerance	6	81214803	rs57091572	G	A	-0.110443	0.0235801	2.86e-06	-0.0875059	0.159744	0.583837	21.9372
genus.LachnospiraceaeUCG010.id.11330	Lactose Intolerance	10	83848397	rs11192447	G	A	0.126592	0.024345	4.69e-07	-0.363605	0.242702	0.134094	27.0392
genus.LachnospiraceaeUCG010.id.11330	Lactose Intolerance	21	44079875	rs9981767	C	A	0.0655062	0.0131994	9.96e-07	0.0493353	0.125356	0.693906	24.6295
genus.LachnospiraceaeUCG010.id.11330	Lactose Intolerance	9	92267239	rs12346653	T	C	0.0657686	0.0139569	2.7e-06	-0.0506461	0.136455	0.710521	22.2053
genus.LachnospiraceaeUCG010.id.11330	Lactose Intolerance	19	42586245	rs10414815	C	T	0.10453	0.0230253	4.24e-06	0.143825	0.190334	0.449862	20.6096
genus.LachnospiraceaeUCG010.id.11330	Lactose Intolerance	2	185862591	rs72894957	A	G	0.222263	0.0486425	5.68e-06	-0.0600196	0.276054	0.827881	20.8786
genus.LachnospiraceaeUCG010.id.11330	Lactose Intolerance	5	8146371	rs336138	T	G	0.0779543	0.0171865	7.48e-06	0.17808	0.157687	0.25876	20.5733
genus.LachnospiraceaeUCG010.id.11330	Lactose Intolerance	7	81410263	rs4576377	C	A	-0.0572001	0.0127043	7.63e-06	-0.0501813	0.119166	0.673679	20.2718
genus.LachnospiraceaeUCG010.id.11330	Lactose Intolerance	21	33193567	rs2833528	T	C	-0.0562148	0.0127763	9.92e-06	0.0765778	0.120228	0.524166	19.3594
genus.LachnospiraceaeUCG010.id.11330	Lactose Intolerance	6	84772845	rs17730011	A	G	-0.0702357	0.015706	7.85e-06	-0.137606	0.154472	0.373026	19.9979
genus.Lactobacillus.id.1837	Lactose Intolerance	19	6928017	rs921925	C	A	0.0985077	0.0203229	9.72e-07	-0.198057	0.143209	0.166667	23.4947
genus.Lactobacillus.id.1837	Lactose Intolerance	1	18501459	rs16861661	A	G	-0.183147	0.038148	1.28e-06	0.193148	0.225554	0.391817	23.0492
genus.Lactobacillus.id.1837	Lactose Intolerance	8	69010103	rs768253	G	T	-0.079195	0.0171791	4.25e-06	-0.128648	0.118439	0.277392	21.2518
genus.Lactobacillus.id.1837	Lactose Intolerance	2	28903275	rs11674854	T	C	-0.0852686	0.0176504	1.59e-06	-0.219	0.121564	0.0716209	23.3384
genus.Lactobacillus.id.1837	Lactose Intolerance	6	151027636	rs75127669	A	C	0.139784	0.0310414	6.83e-06	0.131704	0.232319	0.570775	20.2783
genus.Lactobacillus.id.1837	Lactose Intolerance	3	173151665	rs77478751	G	A	-0.219886	0.0475759	7.33e-06	-0.192055	0.234428	0.412645	21.3609
genus.Lactobacillus.id.1837	Lactose Intolerance	2	135755629	rs1530559	A	G	0.0804001	0.0178207	4.93e-06	-0.00246175	0.118238	0.983389	20.3545
genus.Lactobacillus.id.1837	Lactose Intolerance	4	109896462	rs62314653	A	C	0.187692	0.0394585	2.24e-06	-0.296036	0.262384	0.259213	22.6262
genus.Lactobacillus.id.1837	Lactose Intolerance	13	23834968	rs7399658	A	G	-0.107134	0.0221883	3.12e-06	-0.247718	0.146837	0.0915965	23.3134
genus.Lactobacillus.id.1837	Lactose Intolerance	2	199312684	rs12693845	T	C	-0.0805447	0.0177429	8.96e-06	0.0304883	0.1185	0.796958	20.6075
genus.Lactococcus.id.1851	Lactose Intolerance	10	71518643	rs55910161	T	C	0.146426	0.0307367	2.36e-06	-0.0630507	0.163238	0.699312	22.6946
genus.Lactococcus.id.1851	Lactose Intolerance	2	31266049	rs12621813	A	G	0.108423	0.0239978	6.61e-06	0.0041973	0.12587	0.973399	20.4125
genus.Lactococcus.id.1851	Lactose Intolerance	2	54114864	rs2293361	T	C	-0.199221	0.0430969	1.4e-06	0.223028	0.242049	0.356835	21.3687
genus.Lactococcus.id.1851	Lactose Intolerance	13	113472525	rs7992246	C	T	0.104232	0.0230786	4.45e-06	-0.122672	0.120655	0.309288	20.3977
genus.Lactococcus.id.1851	Lactose Intolerance	17	2699935	rs123059	C	T	-0.13671	0.0274694	1.27e-06	-0.240555	0.137368	0.0799159	24.7686
genus.Lactococcus.id.1851	Lactose Intolerance	12	113161438	rs4766997	T	C	0.114599	0.023839	2.06e-06	-0.218275	0.126159	0.0836015	23.1093
genus.Lactococcus.id.1851	Lactose Intolerance	19	28767353	rs10417872	G	T	0.118306	0.024522	1.29e-06	0.119563	0.129874	0.357256	23.2756
genus.Lactococcus.id.1851	Lactose Intolerance	1	116887742	rs6674304	T	C	0.200758	0.0442121	6.18e-06	-0.28944	0.227978	0.204229	20.6187
genus.Lactococcus.id.1851	Lactose Intolerance	7	14650221	rs17168302	A	G	0.191857	0.0424761	6.29e-06	-0.00720392	0.236633	0.975713	20.4016
genus.Marvinbryantia.id.2005	Lactose Intolerance	11	45826561	rs61884471	A	G	0.124426	0.0248431	1.01e-06	0.29421	0.224043	0.189121	25.0849
genus.Marvinbryantia.id.2005	Lactose Intolerance	10	12516924	rs2724813	G	A	-0.0840769	0.0167551	6.28e-07	0.600344	0.156361	0.000123298	25.1803
genus.Marvinbryantia.id.2005	Lactose Intolerance	1	58441860	rs1187983	T	C	-0.0935456	0.0193174	2.02e-06	-0.00184307	0.171082	0.991405	23.4502
genus.Marvinbryantia.id.2005	Lactose Intolerance	3	166039765	rs2863363	G	A	0.0634861	0.0136323	3.11e-06	-0.0353942	0.120435	0.768845	21.688
genus.Marvinbryantia.id.2005	Lactose Intolerance	11	79518683	rs72948274	C	A	-0.126354	0.0272212	3.26e-06	-0.0837298	0.24748	0.735115	21.5459
genus.Marvinbryantia.id.2005	Lactose Intolerance	19	4542097	rs146541147	A	G	0.118845	0.0268423	6.86e-06	-0.289067	0.235865	0.220363	19.6031
genus.Marvinbryantia.id.2005	Lactose Intolerance	13	86079090	rs11620597	C	T	0.119479	0.0271688	7.8e-06	0.0949321	0.236285	0.687854	19.3395
genus.Marvinbryantia.id.2005	Lactose Intolerance	14	21577837	rs8006832	T	G	-0.0952415	0.0216699	6.58e-06	-0.200401	0.187999	0.286436	19.317
genus.Marvinbryantia.id.2005	Lactose Intolerance	1	211400180	rs3125832	C	A	0.0679323	0.015012	5.03e-06	0.0512773	0.13455	0.703127	20.4774
genus.Methanobrevibacter.id.123	Lactose Intolerance	13	41963791	rs76029318	C	T	0.222849	0.0454319	1.08e-06	0.176745	0.223732	0.429536	24.0602
genus.Methanobrevibacter.id.123	Lactose Intolerance	2	125440268	rs10202904	G	T	-0.112811	0.0239106	3.09e-06	-0.00701881	0.117202	0.952246	22.2598
genus.Methanobrevibacter.id.123	Lactose Intolerance	4	104418307	rs894996	A	C	0.214213	0.0456045	3.82e-06	-0.329104	0.217331	0.12995	22.0635
genus.Methanobrevibacter.id.123	Lactose Intolerance	10	112266046	rs1334944	C	T	0.115197	0.0255492	7.61e-06	-0.0157565	0.123075	0.898131	20.3293
genus.Methanobrevibacter.id.123	Lactose Intolerance	3	15053083	rs6776814	C	T	-0.188956	0.0419905	8.05e-06	-0.146464	0.196167	0.455287	20.2498
genus.Methanobrevibacter.id.123	Lactose Intolerance	19	52925820	rs4802933	G	A	-0.135628	0.0308139	9.74e-06	-0.105415	0.157332	0.502849	19.3735
genus.Odoribacter.id.952	Lactose Intolerance	12	67655943	rs77779484	A	G	-0.133489	0.0268526	6.56e-07	-0.32856	0.258056	0.202944	24.7127
genus.Odoribacter.id.952	Lactose Intolerance	19	49523088	rs10423795	T	C	0.0550695	0.0121164	6.58e-06	-0.202248	0.118347	0.0874604	20.6573
genus.Odoribacter.id.952	Lactose Intolerance	4	11907559	rs6856150	A	G	0.0881922	0.0194146	6.06e-06	0.0425727	0.195747	0.827828	20.6349
genus.Odoribacter.id.952	Lactose Intolerance	8	1266824	rs10093869	G	A	-0.0577795	0.0125389	3.67e-06	-0.156479	0.123561	0.205367	21.2337
genus.Odoribacter.id.952	Lactose Intolerance	8	69677480	rs74553962	G	T	0.121449	0.0264106	9.49e-06	-0.129938	0.246316	0.597829	21.1461
genus.Odoribacter.id.952	Lactose Intolerance	17	46763962	rs4793970	G	A	-0.0576329	0.0129154	6.03e-06	0.0481259	0.129128	0.709373	19.9125
genus.Odoribacter.id.952	Lactose Intolerance	14	70944224	rs28417404	G	A	-0.0726896	0.0161372	3.68e-06	-0.0228942	0.157876	0.8847	20.2903
genus.Olsenella.id.822	Lactose Intolerance	19	4925018	rs62112538	T	C	-0.19943	0.0407033	1.19e-06	0.0198431	0.21493	0.926441	24.0062
genus.Olsenella.id.822	Lactose Intolerance	2	150077190	rs1035588	G	A	-0.108148	0.0236848	4.86e-06	0.0665803	0.121155	0.582631	20.8497
genus.Olsenella.id.822	Lactose Intolerance	1	247642270	rs35225860	G	A	-0.223604	0.0482391	3.87e-06	-0.117768	0.236499	0.618509	21.4862
genus.Olsenella.id.822	Lactose Intolerance	9	21884425	rs72691585	A	C	-0.249079	0.0520814	2.95e-06	-0.255255	0.258473	0.323373	22.8722
genus.Olsenella.id.822	Lactose Intolerance	6	10422207	rs9460691	A	C	0.119966	0.0268645	7.28e-06	-0.0813994	0.143103	0.569481	19.9415
genus.Olsenella.id.822	Lactose Intolerance	10	10777085	rs17148768	A	G	0.140434	0.0295602	2.2e-06	-0.0778927	0.149046	0.601246	22.57
genus.Olsenella.id.822	Lactose Intolerance	4	174810498	rs61090148	G	A	-0.104783	0.0231343	6.44e-06	-0.0628967	0.117827	0.593476	20.5148
genus.Olsenella.id.822	Lactose Intolerance	1	179629191	rs7540303	T	C	0.108044	0.023638	5.32e-06	0.132574	0.118074	0.26152	20.892
genus.Olsenella.id.822	Lactose Intolerance	1	231960352	rs2759329	A	G	-0.111131	0.0237218	3.43e-06	-0.0823222	0.119748	0.491791	21.9471
genus.Olsenella.id.822	Lactose Intolerance	20	19969568	rs6046522	T	C	0.122938	0.0269928	4.48e-06	0.191403	0.133566	0.151851	20.7434
genus.Olsenella.id.822	Lactose Intolerance	17	59632873	rs8066522	A	G	-0.106529	0.0240379	9.7e-06	0.0756905	0.12298	0.538245	19.64
genus.Oscillibacter.id.2063	Lactose Intolerance	8	11116314	rs11990279	C	T	-0.0824934	0.0180457	4.94e-06	0.298429	0.135992	0.0282029	20.8972
genus.Oscillibacter.id.2063	Lactose Intolerance	6	28580593	rs9393920	G	A	-0.0744662	0.0151081	9.92e-07	0.106046	0.115884	0.360137	24.294
genus.Oscillibacter.id.2063	Lactose Intolerance	1	184942671	rs234108	G	A	0.0749553	0.0152632	9.16e-07	-0.0381443	0.116729	0.743836	24.1164
genus.Oscillibacter.id.2063	Lactose Intolerance	14	32270129	rs36095275	T	C	-0.0752368	0.0156861	1.4e-06	-0.142333	0.121725	0.242284	23.0054
genus.Oscillibacter.id.2063	Lactose Intolerance	14	21479605	rs11627628	C	T	0.143961	0.0290223	1.01e-06	-0.341573	0.23346	0.143443	24.605
genus.Oscillibacter.id.2063	Lactose Intolerance	22	44834707	rs133832	C	A	-0.0795527	0.0162411	1.15e-06	-0.169897	0.124728	0.173154	23.9928
genus.Oscillibacter.id.2063	Lactose Intolerance	20	49507892	rs761240	G	T	-0.17664	0.0388812	2.04e-06	0.386919	0.221122	0.0801537	20.6394
genus.Oscillibacter.id.2063	Lactose Intolerance	4	3656291	rs12649930	G	T	0.121589	0.0259612	4.09e-06	-0.0424648	0.212197	0.841387	21.935
genus.Oscillibacter.id.2063	Lactose Intolerance	10	116469806	rs75453768	T	G	0.12212	0.0268629	5.35e-06	-0.0647955	0.210366	0.758072	20.6665
genus.Oscillibacter.id.2063	Lactose Intolerance	2	179457147	rs16866406	G	A	0.0988765	0.0208795	3.08e-06	-0.2825	0.168129	0.0929077	22.4256
genus.Oscillibacter.id.2063	Lactose Intolerance	8	21598077	rs4506202	G	A	-0.0711323	0.0152261	3.21e-06	0.0259478	0.116996	0.824483	21.8251
genus.Oscillibacter.id.2063	Lactose Intolerance	11	79013843	rs61883564	G	A	-0.101351	0.0221016	3.39e-06	-0.146557	0.171193	0.391949	21.0287
genus.Oscillibacter.id.2063	Lactose Intolerance	9	1798324	rs16934185	G	A	-0.129568	0.028157	4.38e-06	0.0865125	0.202294	0.668901	21.1748
genus.Oscillibacter.id.2063	Lactose Intolerance	20	18003390	rs62206502	A	C	-0.0681423	0.0151349	6.6e-06	-0.00890372	0.116729	0.939199	20.271
genus.Oscillospira.id.2064	Lactose Intolerance	4	89483300	rs28889936	C	A	0.114051	0.0252838	3.37e-06	-0.082883	0.221893	0.708756	20.3475
genus.Oscillospira.id.2064	Lactose Intolerance	6	18093691	rs12206468	A	G	-0.133016	0.0269733	1.04e-06	-0.0329139	0.218344	0.880178	24.3185
genus.Oscillospira.id.2064	Lactose Intolerance	14	28151415	rs1954532	C	T	-0.0826246	0.0175252	2.27e-06	0.205496	0.148636	0.166805	22.2277
genus.Oscillospira.id.2064	Lactose Intolerance	1	76803093	rs751183	C	T	-0.0774322	0.0172216	6.85e-06	-0.058988	0.145598	0.685372	20.2162
genus.Oscillospira.id.2064	Lactose Intolerance	17	14881860	rs8076323	G	A	0.0715392	0.0156539	5.61e-06	0.168885	0.133221	0.204903	20.8855
genus.Oscillospira.id.2064	Lactose Intolerance	6	56160483	rs72866977	C	A	-0.130569	0.0281674	5.63e-06	-0.108004	0.226562	0.633571	21.4875
genus.Oscillospira.id.2064	Lactose Intolerance	6	170474630	rs62422654	T	C	0.0898456	0.0198088	6.47e-06	0.00533437	0.156636	0.972833	20.572
genus.Oscillospira.id.2064	Lactose Intolerance	16	89792856	rs12925026	C	T	0.13559	0.030678	9.31e-06	0.286524	0.191928	0.135471	19.5345
genus.Oxalobacter.id.2978	Lactose Intolerance	3	171947435	rs4428215	A	G	0.130293	0.0242237	7.51e-08	-0.161502	0.138637	0.244049	28.9307
genus.Oxalobacter.id.2978	Lactose Intolerance	9	87514407	rs736744	T	C	0.117882	0.0211262	2.57e-08	0.0579695	0.118587	0.624959	31.1352
genus.Oxalobacter.id.2978	Lactose Intolerance	22	37421469	rs6000536	T	C	-0.130992	0.0253804	2.06e-07	0.346261	0.146596	0.0181761	26.6374
genus.Oxalobacter.id.2978	Lactose Intolerance	4	189935314	rs36057338	T	G	0.207847	0.0421439	8.8e-07	-0.0744594	0.229441	0.74554	24.323
genus.Oxalobacter.id.2978	Lactose Intolerance	9	19682558	rs12002250	C	A	0.217122	0.0466317	1.42e-06	-0.272237	0.254904	0.285521	21.6793
genus.Oxalobacter.id.2978	Lactose Intolerance	6	38550301	rs1569853	C	T	-0.138078	0.0296981	3.65e-06	-0.00471146	0.160208	0.976539	21.6166
genus.Oxalobacter.id.2978	Lactose Intolerance	12	96819204	rs11108500	G	A	-0.199099	0.0427327	3.74e-06	0.205309	0.230541	0.373167	21.7079
genus.Oxalobacter.id.2978	Lactose Intolerance	8	20902693	rs10464997	A	G	0.137691	0.0294804	3.3e-06	-0.1858	0.172065	0.280221	21.8145
genus.Oxalobacter.id.2978	Lactose Intolerance	15	93941937	rs111966731	C	T	0.213114	0.047162	7.3e-06	-0.366778	0.241936	0.129517	20.4193
genus.Oxalobacter.id.2978	Lactose Intolerance	8	115560689	rs6993398	A	G	0.127217	0.0278855	7.13e-06	0.000647119	0.166272	0.996895	20.813
genus.Oxalobacter.id.2978	Lactose Intolerance	11	126582578	rs3862635	T	C	-0.172142	0.0394026	9.19e-06	-0.115487	0.237494	0.626773	19.0864
genus.Parabacteroides.id.954	Lactose Intolerance	9	2217340	rs60884758	T	C	-0.0702667	0.0142249	5.71e-07	-0.259508	0.154858	0.0937803	24.4006
genus.Parabacteroides.id.954	Lactose Intolerance	6	47368687	rs4236095	A	G	0.0761961	0.0157042	1.93e-06	-0.161681	0.169533	0.340244	23.5416
genus.Parabacteroides.id.954	Lactose Intolerance	3	191572365	rs115602804	A	G	0.10308	0.0222736	1.93e-06	-0.355327	0.253816	0.161532	21.4176
genus.Parabacteroides.id.954	Lactose Intolerance	3	52354847	rs114567323	C	T	0.186478	0.0405199	5.65e-06	0.0832556	0.273713	0.760997	21.1795
genus.Parabacteroides.id.954	Lactose Intolerance	12	56396953	rs7298818	T	C	0.0888832	0.0200902	8.54e-06	-0.322287	0.207447	0.120282	19.5736
genus.Parabacteroides.id.954	Lactose Intolerance	1	85585609	rs6657302	C	T	-0.10452	0.0225521	9.76e-06	0.475429	0.248105	0.0553348	21.4794
genus.Paraprevotella.id.962	Lactose Intolerance	5	174606261	rs2081023	G	A	-0.122561	0.0236507	2.64e-07	0.068545	0.179492	0.702548	26.8543
genus.Paraprevotella.id.962	Lactose Intolerance	17	69135631	rs9900242	G	A	-0.0852967	0.0175212	1.14e-06	-0.0674102	0.117335	0.565621	23.6994
genus.Paraprevotella.id.962	Lactose Intolerance	13	86162420	rs9602779	C	A	-0.106692	0.0220264	6.93e-07	-0.165226	0.14829	0.265188	23.4627
genus.Paraprevotella.id.962	Lactose Intolerance	3	149298792	rs140997932	C	T	-0.162376	0.0354178	2.11e-06	0.113228	0.22546	0.615519	21.0183
genus.Paraprevotella.id.962	Lactose Intolerance	11	114526679	rs145020347	G	A	-0.12465	0.0262323	4.03e-06	0.0624678	0.184594	0.735057	22.5793
genus.Paraprevotella.id.962	Lactose Intolerance	12	114131978	rs4767113	T	C	0.0882466	0.018382	2.14e-06	0.146092	0.126936	0.249768	23.0469
genus.Paraprevotella.id.962	Lactose Intolerance	1	195971173	rs3008582	C	T	0.10572	0.0227246	4.36e-06	-0.11653	0.162355	0.472912	21.6433
genus.Paraprevotella.id.962	Lactose Intolerance	11	41079703	rs4756632	T	G	-0.138905	0.0289897	3.82e-06	0.119007	0.219405	0.587538	22.9589
genus.Paraprevotella.id.962	Lactose Intolerance	12	25249743	rs10842464	C	T	-0.0758215	0.0172568	6.6e-06	-0.00324165	0.117083	0.977912	19.3048
genus.Paraprevotella.id.962	Lactose Intolerance	7	81759508	rs3801748	A	G	0.0779721	0.0171691	5.2e-06	-0.041044	0.120011	0.73235	20.6244
genus.Paraprevotella.id.962	Lactose Intolerance	18	69623804	rs7240324	G	T	-0.10229	0.0226948	5.96e-06	0.0514911	0.149614	0.730726	20.315
genus.Paraprevotella.id.962	Lactose Intolerance	12	71978728	rs17109926	G	A	-0.0988335	0.0216172	6.75e-06	-0.205593	0.150372	0.171553	20.9031
genus.Paraprevotella.id.962	Lactose Intolerance	6	83459314	rs17785622	G	A	0.248065	0.0524304	1.93e-06	-0.10855	0.243526	0.655783	22.3855
genus.Parasutterella.id.2892	Lactose Intolerance	6	137615592	rs2090816	C	A	0.0840967	0.0177315	2.9e-06	-0.020707	0.157262	0.895244	22.494
genus.Parasutterella.id.2892	Lactose Intolerance	17	14692867	rs55877868	C	A	-0.104458	0.0228089	2.87e-06	-0.0100456	0.196771	0.959284	20.9735
genus.Parasutterella.id.2892	Lactose Intolerance	15	67316307	rs8039785	G	T	0.0618345	0.0133	3.62e-06	0.0286767	0.115991	0.804729	21.6151
genus.Parasutterella.id.2892	Lactose Intolerance	8	16674526	rs823424	A	G	-0.0713448	0.0156958	4.95e-06	-0.224646	0.14081	0.110626	20.6613
genus.Parasutterella.id.2892	Lactose Intolerance	2	72235444	rs7572229	A	G	0.066273	0.0132736	6.32e-07	0.0698666	0.116557	0.548892	24.9285
genus.Parasutterella.id.2892	Lactose Intolerance	4	65556925	rs6828768	T	C	0.0636852	0.0132645	1.78e-06	0.0623016	0.115505	0.589622	23.0512
genus.Parasutterella.id.2892	Lactose Intolerance	10	44293839	rs10899911	G	A	-0.0717102	0.0148151	1.15e-06	0.130738	0.128975	0.310741	23.4288
genus.Parasutterella.id.2892	Lactose Intolerance	12	5275540	rs7303158	T	C	0.0646859	0.0134256	1.33e-06	0.0968572	0.116501	0.405756	23.2141
genus.Parasutterella.id.2892	Lactose Intolerance	2	178954708	rs78383039	C	T	-0.146315	0.0297119	1.57e-06	0.309176	0.239739	0.197177	24.2501
genus.Parasutterella.id.2892	Lactose Intolerance	8	114804024	rs35055552	C	T	0.109554	0.0235433	3.35e-06	-0.0788635	0.202858	0.697452	21.6533
genus.Parasutterella.id.2892	Lactose Intolerance	3	30163689	rs11715853	A	G	-0.0662952	0.0146114	6.23e-06	-0.158824	0.128482	0.216403	20.5864
genus.Parasutterella.id.2892	Lactose Intolerance	12	53260710	rs7311004	C	T	-0.0617522	0.0136438	5.92e-06	-0.140344	0.119515	0.240286	20.4848
genus.Parasutterella.id.2892	Lactose Intolerance	3	156550415	rs62273907	G	A	0.229468	0.0502262	5.88e-06	-0.127246	0.266878	0.633509	20.873
genus.Parasutterella.id.2892	Lactose Intolerance	3	193896709	rs6809952	A	G	-0.0684957	0.0150892	8.13e-06	-0.153116	0.12927	0.236227	20.6062
genus.Peptococcus.id.2037	Lactose Intolerance	4	35358594	rs10031059	C	T	-0.121167	0.0225844	1.24e-07	-0.0805997	0.137209	0.556919	28.7838
genus.Peptococcus.id.2037	Lactose Intolerance	13	91182556	rs77681628	T	C	0.200307	0.0387328	2.69e-07	-0.0877662	0.247635	0.723026	26.7446
genus.Peptococcus.id.2037	Lactose Intolerance	6	99020209	rs62424012	A	G	0.137164	0.0292136	1.15e-06	-0.13524	0.185348	0.4656	22.045
genus.Peptococcus.id.2037	Lactose Intolerance	14	57985112	rs413827	A	G	0.110229	0.0237523	3.3e-06	-0.273008	0.143938	0.0578665	21.5369
genus.Peptococcus.id.2037	Lactose Intolerance	2	33691809	rs2054133	A	G	0.0895433	0.0188332	2.14e-06	-0.0995011	0.118853	0.402492	22.6058
genus.Peptococcus.id.2037	Lactose Intolerance	10	78716030	rs11001941	A	G	-0.195611	0.0392217	1.33e-06	0.207279	0.236565	0.38092	24.8734
genus.Peptococcus.id.2037	Lactose Intolerance	9	104595848	rs7033353	G	T	0.090152	0.018995	2.22e-06	0.0182158	0.117826	0.877137	22.5254
genus.Peptococcus.id.2037	Lactose Intolerance	22	50973113	rs5770862	C	T	0.162018	0.0356813	3.22e-06	-0.197521	0.221331	0.372167	20.6179
genus.Peptococcus.id.2037	Lactose Intolerance	11	968356	rs72850165	C	T	-0.134304	0.0300423	5.74e-06	0.22326	0.187469	0.233687	19.9853
genus.Peptococcus.id.2037	Lactose Intolerance	1	75971700	rs74592222	A	G	0.137957	0.0302965	8.55e-06	-0.0315479	0.188932	0.867386	20.7349
genus.Peptococcus.id.2037	Lactose Intolerance	20	43118017	rs36121075	G	A	-0.14067	0.030628	6.99e-06	0.0565813	0.183943	0.758385	21.0944
genus.Peptococcus.id.2037	Lactose Intolerance	1	216223782	rs12069354	T	C	0.16763	0.03795	9.28e-06	-0.124464	0.235855	0.597698	19.5109
genus.Phascolarctobacterium.id.2168	Lactose Intolerance	12	53098742	rs75882962	C	T	0.0968661	0.0190575	3.19e-07	-0.0412116	0.166332	0.804315	25.8352
genus.Phascolarctobacterium.id.2168	Lactose Intolerance	4	183252836	rs56157888	C	A	0.0954864	0.0193976	1.09e-06	-0.238336	0.159279	0.134564	24.2318
genus.Phascolarctobacterium.id.2168	Lactose Intolerance	3	168339417	rs56069061	A	G	-0.111306	0.0230694	1.87e-06	0.165915	0.188835	0.379605	23.2789
genus.Phascolarctobacterium.id.2168	Lactose Intolerance	3	186553389	rs74540770	A	G	-0.121014	0.0258621	3.6e-06	-0.248877	0.211724	0.239803	21.8951
genus.Phascolarctobacterium.id.2168	Lactose Intolerance	2	174436533	rs12618201	G	A	0.0641657	0.0138202	3.38e-06	-0.106176	0.120438	0.378001	21.5565
genus.Phascolarctobacterium.id.2168	Lactose Intolerance	22	47841258	rs74847270	G	A	-0.104889	0.0230998	5.73e-06	0.322639	0.193721	0.0958172	20.6179
genus.Phascolarctobacterium.id.2168	Lactose Intolerance	14	21358155	rs28525131	A	G	-0.118657	0.0269048	8.23e-06	0.131109	0.225617	0.561163	19.4503
genus.Phascolarctobacterium.id.2168	Lactose Intolerance	8	102434276	rs1264476	G	T	0.0767335	0.0166041	4.3e-06	0.0838443	0.1434	0.558758	21.3569
genus.Phascolarctobacterium.id.2168	Lactose Intolerance	13	71376322	rs7982713	A	G	0.0726922	0.0163201	9.72e-06	-0.0955427	0.144011	0.507049	19.8395
genus.Phascolarctobacterium.id.2168	Lactose Intolerance	4	17051156	rs11929846	C	T	-0.0697199	0.0157969	8.88e-06	-0.247785	0.142372	0.0817878	19.4791
genus.Prevotella7.id.11182	Lactose Intolerance	3	60474379	rs430270	C	A	0.139155	0.0297055	2.87e-06	-0.261073	0.153402	0.0887749	21.9444
genus.Prevotella7.id.11182	Lactose Intolerance	2	12101762	rs57404562	A	C	0.155486	0.0316057	6.22e-07	0.145096	0.149236	0.330924	24.2022
genus.Prevotella7.id.11182	Lactose Intolerance	18	71442664	rs9959718	A	G	0.133012	0.0275361	1.9e-06	0.102445	0.133627	0.44329	23.3333
genus.Prevotella7.id.11182	Lactose Intolerance	22	24613952	rs9608249	G	A	-0.158213	0.0336317	2.07e-06	0.0348877	0.164102	0.831641	22.1304
genus.Prevotella7.id.11182	Lactose Intolerance	2	242066314	rs2240542	T	C	0.12085	0.0261776	4.84e-06	0.299842	0.128333	0.0194688	21.3124
genus.Prevotella7.id.11182	Lactose Intolerance	10	133000320	rs2918132	T	C	-0.114648	0.0254916	6.42e-06	-0.127781	0.120453	0.288765	20.2275
genus.Prevotella7.id.11182	Lactose Intolerance	16	47237609	rs118038478	G	A	0.205676	0.0468917	7.85e-06	-0.142783	0.216507	0.509585	19.2386
genus.Prevotella7.id.11182	Lactose Intolerance	1	3343802	rs12124567	G	A	-0.121281	0.0275017	9.49e-06	0.10239	0.130246	0.431793	19.4477
genus.Prevotella7.id.11182	Lactose Intolerance	6	91019654	rs12195431	C	T	0.196528	0.0442322	8.73e-06	-0.140778	0.229283	0.53922	19.7411
genus.Prevotella7.id.11182	Lactose Intolerance	1	29736216	rs9426434	C	T	-0.123657	0.0278514	9.72e-06	0.0158535	0.136533	0.907562	19.7126
genus.Prevotella7.id.11182	Lactose Intolerance	11	39821773	rs79263163	C	A	-0.143982	0.031501	7.51e-06	-0.0909401	0.155728	0.559242	20.8914
genus.Prevotella9.id.11183	Lactose Intolerance	19	639161	rs111509883	C	T	0.171131	0.0347624	1.24e-06	-0.0434539	0.239077	0.855773	24.2346
genus.Prevotella9.id.11183	Lactose Intolerance	8	19115604	rs2683313	G	A	-0.0724576	0.0151603	1.69e-06	0.0494801	0.12409	0.690082	22.843
genus.Prevotella9.id.11183	Lactose Intolerance	22	44236460	rs117271932	G	A	0.208089	0.0440393	2.82e-06	0.0843751	0.258055	0.743694	22.3263
genus.Prevotella9.id.11183	Lactose Intolerance	1	118852817	rs9428102	G	A	-0.0778844	0.0176068	4.62e-06	0.11401	0.141399	0.420071	19.5677
genus.Prevotella9.id.11183	Lactose Intolerance	20	21470713	rs746764	C	T	-0.0915772	0.0193245	2.04e-06	0.0684264	0.152793	0.654271	22.4573
genus.Prevotella9.id.11183	Lactose Intolerance	10	12497581	rs2104588	C	T	0.105558	0.023773	8.13e-06	-0.116045	0.18625	0.533245	19.7159
genus.Prevotella9.id.11183	Lactose Intolerance	2	11232685	rs11685699	T	C	-0.141357	0.0295665	2.03e-06	-0.282048	0.217399	0.194502	22.858
genus.Prevotella9.id.11183	Lactose Intolerance	22	26152738	rs9613013	A	G	0.0917591	0.0202697	6.1e-06	-0.103547	0.171887	0.546901	20.493
genus.Prevotella9.id.11183	Lactose Intolerance	1	14161251	rs2495052	G	A	0.0838978	0.0188523	8.97e-06	-0.156645	0.154281	0.30995	19.8049
genus.Prevotella9.id.11183	Lactose Intolerance	2	91954502	rs72815774	C	T	-0.176186	0.0393068	8.78e-06	-0.121959	0.214364	0.569401	20.0913
genus.Prevotella9.id.11183	Lactose Intolerance	17	59421778	rs4968431	T	G	0.0640113	0.0144162	8.58e-06	0.320468	0.119332	0.00724198	19.7156
genus.Prevotella9.id.11183	Lactose Intolerance	12	1794470	rs7976209	C	T	-0.0870786	0.0197951	7.28e-06	-0.0624715	0.166813	0.708032	19.3513
genus.Prevotella9.id.11183	Lactose Intolerance	4	161115744	rs12648235	C	T	0.0785902	0.0177676	7.39e-06	0.101704	0.174635	0.560308	19.5651
genus.Prevotella9.id.11183	Lactose Intolerance	5	63736025	rs1304512	A	G	0.0761593	0.0165885	5.29e-06	-0.174735	0.138306	0.20645	21.0782
genus.RikenellaceaeRC9gutgroup.id.11191	Lactose Intolerance	9	112657543	rs2900503	T	G	-0.172329	0.0326671	1.55e-07	-0.190327	0.159639	0.23317	27.8289
genus.RikenellaceaeRC9gutgroup.id.11191	Lactose Intolerance	4	149562638	rs17582787	G	A	-0.157739	0.0339924	3.55e-06	0.169703	0.16598	0.306577	21.5335
genus.RikenellaceaeRC9gutgroup.id.11191	Lactose Intolerance	4	84698188	rs4270579	A	G	-0.118021	0.0271041	5.46e-06	0.00844738	0.130533	0.948401	18.9605
genus.RikenellaceaeRC9gutgroup.id.11191	Lactose Intolerance	10	135010198	rs2998141	C	T	-0.136346	0.0293073	4.42e-06	0.153417	0.144772	0.289274	21.644
genus.RikenellaceaeRC9gutgroup.id.11191	Lactose Intolerance	7	73334987	rs4717843	T	G	-0.119376	0.0260548	4.72e-06	-0.0629809	0.121329	0.603696	20.9922
genus.RikenellaceaeRC9gutgroup.id.11191	Lactose Intolerance	1	164800873	rs9887954	A	G	-0.114849	0.0249013	4.81e-06	-0.0102749	0.118836	0.931099	21.2723
genus.RikenellaceaeRC9gutgroup.id.11191	Lactose Intolerance	6	165668732	rs80309088	A	G	0.17405	0.0383423	4.56e-06	-0.253604	0.177456	0.152972	20.6059
genus.RikenellaceaeRC9gutgroup.id.11191	Lactose Intolerance	4	163830516	rs12501673	G	A	0.116395	0.0262253	6.29e-06	-0.132808	0.121067	0.272651	19.6983
genus.RikenellaceaeRC9gutgroup.id.11191	Lactose Intolerance	4	155865671	rs17032291	C	T	-0.169579	0.0368251	6.61e-06	0.0588706	0.169862	0.728907	21.2057
genus.RikenellaceaeRC9gutgroup.id.11191	Lactose Intolerance	19	1970021	rs2074881	C	T	-0.142236	0.032391	9.45e-06	0.158642	0.155508	0.307658	19.2828
genus.RikenellaceaeRC9gutgroup.id.11191	Lactose Intolerance	5	31406285	rs7712231	G	A	0.156284	0.0350462	7.97e-06	-0.269258	0.164433	0.101528	19.8859
genus.Romboutsia.id.11347	Lactose Intolerance	6	135411737	rs9389266	G	T	0.0722815	0.0162353	9.38e-06	-0.132172	0.160466	0.410122	19.8213
genus.Romboutsia.id.11347	Lactose Intolerance	7	106406824	rs28603357	C	T	-0.214911	0.0474739	8.52e-06	-0.132846	0.275835	0.630079	20.4931
genus.Romboutsia.id.11347	Lactose Intolerance	11	99665050	rs11221428	C	T	-0.0726779	0.0158263	6.49e-06	-0.0102366	0.153672	0.94689	21.0885
genus.Romboutsia.id.11347	Lactose Intolerance	7	145760298	rs62504452	G	A	-0.0710048	0.0156654	4.66e-06	-0.198029	0.153891	0.198158	20.5443
genus.Romboutsia.id.11347	Lactose Intolerance	10	17019559	rs61841503	A	G	0.092888	0.0171454	4e-08	-0.0108672	0.154343	0.943868	29.351
genus.Romboutsia.id.11347	Lactose Intolerance	7	5319387	rs10279978	G	A	-0.0622202	0.0127675	1.17e-06	-0.0235862	0.12486	0.85017	23.7492
genus.Romboutsia.id.11347	Lactose Intolerance	1	171903885	rs16843578	T	C	-0.0875276	0.0196779	5.08e-06	-0.205881	0.20198	0.308052	19.7849
genus.Romboutsia.id.11347	Lactose Intolerance	13	88725540	rs77702691	G	A	-0.094406	0.0208544	7.37e-06	-0.131797	0.193721	0.496285	20.4928
genus.Romboutsia.id.11347	Lactose Intolerance	2	16066705	rs75987356	A	G	-0.129578	0.0280454	6.71e-06	0.535841	0.248576	0.0311112	21.3472
genus.Romboutsia.id.11347	Lactose Intolerance	8	5088054	rs75200530	G	T	-0.190644	0.0421065	5.07e-06	0.0213247	0.267516	0.936465	20.4998
genus.Romboutsia.id.11347	Lactose Intolerance	13	32720756	rs9567264	T	C	0.0580018	0.0127495	5.76e-06	0.0649321	0.12711	0.609467	20.6966
genus.Romboutsia.id.11347	Lactose Intolerance	7	78136725	rs34302036	G	A	0.0550261	0.0120835	5.88e-06	-0.17233	0.117129	0.141215	20.7374
genus.Romboutsia.id.11347	Lactose Intolerance	11	133834657	rs7109293	G	A	0.0919112	0.0205738	6.98e-06	0.261985	0.223427	0.240966	19.9575
genus.Roseburia.id.2012	Lactose Intolerance	12	50650057	rs2160994	C	T	0.0550687	0.0112481	9.7e-07	-0.0717017	0.121099	0.553788	23.969
genus.Roseburia.id.2012	Lactose Intolerance	11	12009569	rs16910295	C	T	-0.0980434	0.020957	2.91e-06	0.198062	0.228828	0.386737	21.8867
genus.Roseburia.id.2012	Lactose Intolerance	1	95178974	rs12740451	C	T	0.0697527	0.0153607	7.34e-06	0.130774	0.169482	0.440345	20.6205
genus.Roseburia.id.2012	Lactose Intolerance	3	57116228	rs6445851	A	G	-0.0497336	0.0108158	3.53e-06	0.164718	0.118459	0.164375	21.1437
genus.Roseburia.id.2012	Lactose Intolerance	13	103117486	rs9300744	T	C	-0.0588452	0.0126228	4.75e-06	0.00651391	0.138318	0.962439	21.7326
genus.Roseburia.id.2012	Lactose Intolerance	5	89598914	rs2943022	C	T	0.0493786	0.0106763	4.11e-06	0.083103	0.11705	0.477718	21.3911
genus.Roseburia.id.2012	Lactose Intolerance	6	12774611	rs6930661	T	C	-0.0961587	0.0204975	2.48e-06	0.172565	0.223484	0.44002	22.0078
genus.Roseburia.id.2012	Lactose Intolerance	1	145655256	rs147990086	G	A	-0.0578936	0.01324	8.93e-06	0.0547951	0.13809	0.691509	19.1199
genus.Roseburia.id.2012	Lactose Intolerance	5	125076494	rs329182	C	T	0.0690327	0.0152884	5.9e-06	-0.24678	0.166601	0.138538	20.3885
genus.Roseburia.id.2012	Lactose Intolerance	1	194183650	rs302266	C	T	-0.0777312	0.0172985	8.13e-06	0.123391	0.18564	0.506254	20.1917
genus.Roseburia.id.2012	Lactose Intolerance	6	166170836	rs75326254	T	C	-0.104628	0.0230897	7.5e-06	0.0617216	0.238004	0.79538	20.5332
genus.Roseburia.id.2012	Lactose Intolerance	15	86512809	rs55858165	C	A	0.179284	0.0404954	9.99e-06	0.537112	0.256839	0.0365069	19.6008
genus.Roseburia.id.2012	Lactose Intolerance	15	37859065	rs57466170	T	C	0.0741405	0.0171601	8.3e-06	-0.288017	0.207642	0.165417	18.6669
genus.Roseburia.id.2012	Lactose Intolerance	5	144135655	rs78753150	C	A	0.0968739	0.0214067	9.98e-06	0.130137	0.243778	0.593457	20.4793
genus.Ruminiclostridium5.id.11355	Lactose Intolerance	20	41177956	rs79968837	G	A	-0.0950311	0.0193507	1.15e-06	0.245744	0.208162	0.237783	24.1177
genus.Ruminiclostridium5.id.11355	Lactose Intolerance	5	32477664	rs113753996	C	T	0.0820689	0.0174463	3.99e-06	0.0801316	0.198814	0.686913	22.1285
genus.Ruminiclostridium5.id.11355	Lactose Intolerance	6	50405920	rs1492620	C	T	-0.0830505	0.0180073	3.53e-06	-0.0845693	0.205829	0.681167	21.271
genus.Ruminiclostridium5.id.11355	Lactose Intolerance	8	131316030	rs2791343	C	T	0.051717	0.0113369	5.54e-06	-0.137175	0.123428	0.266405	20.8104
genus.Ruminiclostridium5.id.11355	Lactose Intolerance	10	35262588	rs10827477	G	A	-0.0547387	0.0115163	2.19e-06	0.0802943	0.124441	0.518771	22.5922
genus.Ruminiclostridium5.id.11355	Lactose Intolerance	20	60293505	rs6121460	A	G	0.0932955	0.0199206	2.64e-06	-0.0740003	0.227479	0.744949	21.934
genus.Ruminiclostridium5.id.11355	Lactose Intolerance	16	86769909	rs8053158	G	A	-0.0740543	0.0159151	5.9e-06	0.0701613	0.177549	0.69272	21.6512
genus.Ruminiclostridium5.id.11355	Lactose Intolerance	13	108775162	rs1223978	C	T	0.0484169	0.0108254	8.16e-06	0.102763	0.119953	0.391615	20.0034
genus.Ruminiclostridium5.id.11355	Lactose Intolerance	21	33811886	rs2833828	A	G	0.0489617	0.0108702	6.82e-06	0.0360391	0.11791	0.759871	20.2879
genus.Ruminiclostridium5.id.11355	Lactose Intolerance	3	55243531	rs4955951	G	A	-0.0713749	0.0165826	9.96e-06	0.255755	0.186198	0.169577	18.5261
genus.Ruminiclostridium6.id.11356	Lactose Intolerance	10	128214403	rs116969552	G	A	-0.166823	0.0376681	9.16e-06	-0.241823	0.271267	0.372685	19.6139
genus.Ruminiclostridium6.id.11356	Lactose Intolerance	19	49209339	rs2548459	T	C	0.0554866	0.0122755	6.4e-06	-0.0366017	0.115723	0.751784	20.4315
genus.Ruminiclostridium6.id.11356	Lactose Intolerance	7	101271282	rs73176030	C	T	0.058665	0.013208	7.29e-06	0.0390843	0.12332	0.751293	19.7282
genus.Ruminiclostridium6.id.11356	Lactose Intolerance	14	56938952	rs71414120	G	T	0.200894	0.0406434	1.08e-06	0.0990934	0.247156	0.688469	24.4317
genus.Ruminiclostridium6.id.11356	Lactose Intolerance	8	79766499	rs11992182	C	A	0.0625299	0.0137876	4.65e-06	-0.204601	0.130727	0.11756	20.5684
genus.Ruminiclostridium6.id.11356	Lactose Intolerance	16	72136154	rs61060922	G	T	0.15913	0.0322283	1.09e-06	0.377072	0.255253	0.13961	24.3796
genus.Ruminiclostridium6.id.11356	Lactose Intolerance	1	240503826	rs79968172	A	G	0.11614	0.0243083	1.66e-06	-0.315165	0.250206	0.207806	22.8271
genus.Ruminiclostridium6.id.11356	Lactose Intolerance	11	40289063	rs77193512	G	A	0.0736533	0.0153163	1.3e-06	0.0250954	0.14846	0.865766	23.1246
genus.Ruminiclostridium6.id.11356	Lactose Intolerance	18	76018244	rs72991535	G	T	0.135604	0.0295174	4.95e-06	0.335141	0.252405	0.184247	21.1051
genus.Ruminiclostridium6.id.11356	Lactose Intolerance	11	86179076	rs663262	C	T	-0.13498	0.0310715	3.39e-06	0.0745894	0.257701	0.772243	18.872
genus.Ruminiclostridium6.id.11356	Lactose Intolerance	13	111703249	rs9555756	C	A	-0.0804138	0.0176692	7.1e-06	0.109386	0.168883	0.517178	20.7123
genus.Ruminiclostridium6.id.11356	Lactose Intolerance	2	5548605	rs792058	A	G	0.0554234	0.0125423	8.58e-06	-0.118448	0.119909	0.323242	19.5268
genus.Ruminiclostridium6.id.11356	Lactose Intolerance	10	132651293	rs10829821	C	T	-0.097606	0.0216072	3.47e-06	0.350241	0.191439	0.0673213	20.4058
genus.Ruminiclostridium6.id.11356	Lactose Intolerance	19	10115515	rs67479537	C	T	0.118994	0.026487	9.3e-06	-0.112479	0.220702	0.610301	20.183
genus.Ruminiclostridium6.id.11356	Lactose Intolerance	4	36478011	rs35362464	A	C	0.0720077	0.0165387	8.99e-06	-0.185669	0.154281	0.228803	18.9564
genus.Ruminiclostridium9.id.11357	Lactose Intolerance	1	247710285	rs12040548	T	G	0.0570422	0.0122359	3.15e-06	0.0897645	0.131072	0.493439	21.733
genus.Ruminiclostridium9.id.11357	Lactose Intolerance	7	47013498	rs115044523	A	G	-0.0980026	0.0202616	2.37e-06	-0.0200102	0.20683	0.922927	23.3951
genus.Ruminiclostridium9.id.11357	Lactose Intolerance	20	2210530	rs6082461	C	A	0.0586425	0.0131004	4.87e-06	-0.212715	0.142095	0.134395	20.0381
genus.Ruminiclostridium9.id.11357	Lactose Intolerance	19	34371198	rs918449	G	A	-0.0950908	0.0197177	2.56e-06	-0.26224	0.225532	0.244926	23.2576
genus.Ruminiclostridium9.id.11357	Lactose Intolerance	8	14697544	rs74303178	C	T	0.0532742	0.0119274	7.92e-06	0.18222	0.127957	0.154424	19.9501
genus.Ruminiclostridium9.id.11357	Lactose Intolerance	3	29179983	rs9809789	T	C	-0.0717454	0.0159673	8.72e-06	-0.299172	0.165102	0.0699794	20.1894
genus.Ruminiclostridium9.id.11357	Lactose Intolerance	13	90441578	rs9522712	C	T	0.0699728	0.0154939	4.66e-06	0.0492672	0.159016	0.756694	20.3956
genus.Ruminiclostridium9.id.11357	Lactose Intolerance	6	67655320	rs78191726	C	T	0.0944998	0.0210206	7.58e-06	-0.272273	0.204176	0.182361	20.2103
genus.Ruminiclostridium9.id.11357	Lactose Intolerance	12	10702414	rs7137760	T	C	0.050797	0.0112182	7.07e-06	-0.0228681	0.117992	0.846323	20.5035
genus.RuminococcaceaeNK4A214group.id.11358	Lactose Intolerance	22	17793012	rs5994253	G	A	-0.0811302	0.0157621	2.35e-07	-0.276059	0.155741	0.0763038	26.4934
genus.RuminococcaceaeNK4A214group.id.11358	Lactose Intolerance	22	49796014	rs136761	A	G	-0.0587521	0.0119155	8.15e-07	0.135327	0.119502	0.257455	24.3122
genus.RuminococcaceaeNK4A214group.id.11358	Lactose Intolerance	1	157338888	rs11586410	A	G	-0.0863422	0.0169937	3.66e-07	-0.276243	0.192751	0.151812	25.8149
genus.RuminococcaceaeNK4A214group.id.11358	Lactose Intolerance	20	18030357	rs4814689	T	C	-0.1083	0.0230708	4.55e-06	0.189011	0.206851	0.360844	22.036
genus.RuminococcaceaeNK4A214group.id.11358	Lactose Intolerance	2	239087912	rs12731	G	A	-0.0527684	0.0115053	4.87e-06	0.1184	0.116543	0.309661	21.0353
genus.RuminococcaceaeNK4A214group.id.11358	Lactose Intolerance	2	141897042	rs7573569	C	T	0.107739	0.0233638	3.23e-06	-0.0177473	0.248289	0.943017	21.2645
genus.RuminococcaceaeNK4A214group.id.11358	Lactose Intolerance	3	26509287	rs147475196	G	A	-0.133769	0.0295196	4.72e-06	-0.312702	0.263598	0.23551	20.5347
genus.RuminococcaceaeNK4A214group.id.11358	Lactose Intolerance	16	24073806	rs62027366	C	T	0.0615389	0.0137612	6.58e-06	-0.094396	0.141282	0.504043	19.9981
genus.RuminococcaceaeNK4A214group.id.11358	Lactose Intolerance	4	159932022	rs12642039	C	T	-0.0553003	0.0119397	3.43e-06	0.0831822	0.121464	0.49345	21.4519
genus.RuminococcaceaeNK4A214group.id.11358	Lactose Intolerance	5	35288938	rs35559912	C	T	-0.0925071	0.0203674	4.89e-06	-0.0224126	0.220923	0.919193	20.6291
genus.RuminococcaceaeNK4A214group.id.11358	Lactose Intolerance	3	84725039	rs13087692	G	T	0.0574623	0.012594	8.69e-06	0.147654	0.125455	0.239218	20.8181
genus.RuminococcaceaeNK4A214group.id.11358	Lactose Intolerance	1	100248591	rs6681678	T	C	-0.100174	0.024	9.05e-06	0.154588	0.25955	0.551442	17.4216
genus.RuminococcaceaeNK4A214group.id.11358	Lactose Intolerance	5	123846318	rs11241747	T	C	0.0533858	0.0120035	6.59e-06	0.129951	0.119621	0.277323	19.7806
genus.RuminococcaceaeUCG002.id.11360	Lactose Intolerance	15	80713184	rs77564310	C	A	-0.0713093	0.0140855	3.29e-07	-0.0452404	0.145193	0.755353	25.6298
genus.RuminococcaceaeUCG002.id.11360	Lactose Intolerance	12	47384118	rs55793120	C	T	0.137396	0.027414	4.81e-07	0.0520552	0.263358	0.843312	25.1191
genus.RuminococcaceaeUCG002.id.11360	Lactose Intolerance	1	14732458	rs10927423	A	C	-0.0713617	0.0147712	8.5e-07	0.0429326	0.169906	0.800512	23.3398
genus.RuminococcaceaeUCG002.id.11360	Lactose Intolerance	11	111712942	rs116974815	A	C	-0.189731	0.0396566	2.03e-06	0.0516686	0.248523	0.835305	22.8899
genus.RuminococcaceaeUCG002.id.11360	Lactose Intolerance	14	77502546	rs7155595	A	C	0.0569929	0.0116986	1.15e-06	0.138048	0.124434	0.267255	23.734
genus.RuminococcaceaeUCG002.id.11360	Lactose Intolerance	11	86335459	rs7120052	C	A	0.0624796	0.0135523	1.97e-06	0.0884245	0.152443	0.56188	21.2544
genus.RuminococcaceaeUCG002.id.11360	Lactose Intolerance	1	227563126	rs10916131	T	C	-0.069333	0.0146753	2.87e-06	-0.0476082	0.159096	0.764755	22.3205
genus.RuminococcaceaeUCG002.id.11360	Lactose Intolerance	1	238938497	rs79016051	T	C	-0.0887747	0.0189424	2.34e-06	-0.0799832	0.198771	0.687398	21.9638
genus.RuminococcaceaeUCG002.id.11360	Lactose Intolerance	19	54475808	rs12463378	G	A	-0.0522061	0.0112086	2.96e-06	-0.150216	0.11896	0.206682	21.6938
genus.RuminococcaceaeUCG002.id.11360	Lactose Intolerance	5	123822114	rs11750293	T	G	-0.0578304	0.0120512	1.76e-06	-0.177176	0.129911	0.17262	23.0276
genus.RuminococcaceaeUCG002.id.11360	Lactose Intolerance	3	24045453	rs6793778	T	C	-0.0558706	0.0125258	9.81e-06	-0.107888	0.137098	0.431318	19.8955
genus.RuminococcaceaeUCG002.id.11360	Lactose Intolerance	10	73820548	rs15256	T	C	0.0732376	0.016834	9.46e-06	0.109586	0.198461	0.580825	18.9275
genus.RuminococcaceaeUCG002.id.11360	Lactose Intolerance	4	23325040	rs882348	G	A	-0.0799946	0.0178618	5.45e-06	0.0801904	0.19594	0.682349	20.0572
genus.RuminococcaceaeUCG002.id.11360	Lactose Intolerance	12	129451330	rs7342369	A	C	-0.0527803	0.0116023	5.66e-06	0.000430081	0.124978	0.997254	20.6944
genus.RuminococcaceaeUCG002.id.11360	Lactose Intolerance	9	20131746	rs10964441	A	G	-0.14906	0.034486	7.45e-06	-0.0285009	0.260698	0.912944	18.6826
genus.RuminococcaceaeUCG002.id.11360	Lactose Intolerance	11	43344751	rs11607472	G	A	-0.0780229	0.0176325	7.19e-06	0.0302614	0.184692	0.869851	19.5802
genus.RuminococcaceaeUCG002.id.11360	Lactose Intolerance	5	141014951	rs76847269	G	A	0.163508	0.0356151	5.17e-06	-0.179422	0.250816	0.47439	21.0771
genus.RuminococcaceaeUCG002.id.11360	Lactose Intolerance	2	120757853	rs6542556	G	A	0.050974	0.011406	7.86e-06	-0.0891309	0.120705	0.46026	19.9724
genus.RuminococcaceaeUCG002.id.11360	Lactose Intolerance	13	87920450	rs57079348	G	T	-0.076573	0.017282	7.22e-06	0.168958	0.184519	0.359842	19.632
genus.RuminococcaceaeUCG002.id.11360	Lactose Intolerance	15	90780618	rs56030423	A	G	-0.0982874	0.0216344	6.3e-06	-0.4176	0.211844	0.0486945	20.6398
genus.RuminococcaceaeUCG002.id.11360	Lactose Intolerance	9	114066670	rs113147300	G	A	-0.075842	0.0164562	7.69e-06	-0.0053789	0.168462	0.974528	21.2403
genus.RuminococcaceaeUCG003.id.11361	Lactose Intolerance	7	51541468	rs73341549	C	T	-0.169857	0.0318768	1.51e-07	-0.0393033	0.269104	0.88388	28.3935
genus.RuminococcaceaeUCG003.id.11361	Lactose Intolerance	2	205238716	rs6759615	G	A	0.102523	0.0200204	7.86e-07	0.0756387	0.219178	0.730017	26.2238
genus.RuminococcaceaeUCG003.id.11361	Lactose Intolerance	19	49209851	rs646327	A	G	0.0586696	0.011837	7.83e-07	-0.0577372	0.115808	0.618091	24.5667
genus.RuminococcaceaeUCG003.id.11361	Lactose Intolerance	12	75496463	rs11613919	T	G	0.0727604	0.0155716	1.63e-06	-0.32469	0.15795	0.0398159	21.8334
genus.RuminococcaceaeUCG003.id.11361	Lactose Intolerance	15	35071718	rs16959793	C	A	-0.062527	0.0131259	2.22e-06	-0.146221	0.131246	0.265236	22.6924
genus.RuminococcaceaeUCG003.id.11361	Lactose Intolerance	9	134416970	rs11243416	C	T	-0.0925653	0.0191203	1.67e-06	0.206943	0.198244	0.296542	23.4372
genus.RuminococcaceaeUCG003.id.11361	Lactose Intolerance	8	82026852	rs4452755	C	A	-0.0634463	0.0134741	3.29e-06	-0.0589781	0.129367	0.648465	22.1725
genus.RuminococcaceaeUCG003.id.11361	Lactose Intolerance	2	37905976	rs10490280	T	C	-0.0672094	0.0143309	4.16e-06	-0.0817175	0.136245	0.548651	21.9943
genus.RuminococcaceaeUCG003.id.11361	Lactose Intolerance	6	105781538	rs4532474	A	G	0.0769231	0.017045	4.82e-06	0.0107195	0.172609	0.950481	20.3667
genus.RuminococcaceaeUCG003.id.11361	Lactose Intolerance	7	97348436	rs2523124	C	T	-0.0546625	0.0120823	5.78e-06	0.0354023	0.121023	0.769885	20.4681
genus.RuminococcaceaeUCG003.id.11361	Lactose Intolerance	1	13794594	rs3013089	A	G	-0.0551473	0.0120346	4.38e-06	-0.0411312	0.118405	0.728309	20.9984
genus.RuminococcaceaeUCG003.id.11361	Lactose Intolerance	3	41982393	rs78720113	G	A	-0.115348	0.0249601	7.59e-06	0.0588969	0.228242	0.796371	21.3566
genus.RuminococcaceaeUCG004.id.11362	Lactose Intolerance	3	197683751	rs9818949	T	G	0.0859927	0.0188671	5.39e-06	0.113003	0.154739	0.465218	20.7735
genus.RuminococcaceaeUCG004.id.11362	Lactose Intolerance	3	54427795	rs6769553	G	A	0.0849743	0.0157451	7.91e-08	0.0695887	0.128013	0.586712	29.1264
genus.RuminococcaceaeUCG004.id.11362	Lactose Intolerance	1	103732214	rs12125734	T	G	0.133972	0.0257417	2.09e-07	-0.145305	0.193588	0.452899	27.0865
genus.RuminococcaceaeUCG004.id.11362	Lactose Intolerance	3	169966722	rs511258	A	G	-0.0757474	0.0162475	4.52e-06	0.00573463	0.129679	0.964728	21.7352
genus.RuminococcaceaeUCG004.id.11362	Lactose Intolerance	7	24791998	rs2248146	C	T	0.0689452	0.0153649	8.2e-06	0.051825	0.125114	0.67871	20.1348
genus.RuminococcaceaeUCG004.id.11362	Lactose Intolerance	9	7317307	rs10976229	G	T	0.095976	0.0214554	7.04e-06	-0.147405	0.169975	0.385823	20.0103
genus.RuminococcaceaeUCG004.id.11362	Lactose Intolerance	2	239846337	rs7569771	G	A	-0.075914	0.0170308	8.12e-06	0.0223394	0.141809	0.874826	19.8689
genus.RuminococcaceaeUCG004.id.11362	Lactose Intolerance	6	2119329	rs3800154	C	A	-0.0797959	0.0177639	6.12e-06	-0.0934317	0.150005	0.533379	20.1782
genus.RuminococcaceaeUCG004.id.11362	Lactose Intolerance	6	132887921	rs11961899	A	G	-0.0707825	0.0161381	9.18e-06	-0.219546	0.127529	0.0851518	19.2374
genus.RuminococcaceaeUCG005.id.11363	Lactose Intolerance	4	7302344	rs10937802	A	G	0.0755811	0.0168226	8.17e-06	0.0535096	0.191187	0.779568	20.1855
genus.RuminococcaceaeUCG005.id.11363	Lactose Intolerance	2	239509030	rs7586445	A	G	0.0782349	0.0176458	8.81e-06	0.0759595	0.163074	0.641361	19.6571
genus.RuminococcaceaeUCG005.id.11363	Lactose Intolerance	12	47384118	rs55793120	C	T	0.121548	0.0279546	7.37e-06	0.0520552	0.263358	0.843312	18.9054
genus.RuminococcaceaeUCG005.id.11363	Lactose Intolerance	7	18026604	rs10950694	C	T	0.0577628	0.011412	4.3e-07	0.100625	0.118398	0.395389	25.6196
genus.RuminococcaceaeUCG005.id.11363	Lactose Intolerance	20	16312851	rs34781347	A	G	0.188685	0.0386484	6.05e-07	0.293605	0.253648	0.247057	23.8348
genus.RuminococcaceaeUCG005.id.11363	Lactose Intolerance	11	27747671	rs12288512	G	A	0.066635	0.0144356	3.1e-06	0.00555844	0.142787	0.968948	21.3078
genus.RuminococcaceaeUCG005.id.11363	Lactose Intolerance	2	198122357	rs114279581	G	A	-0.146604	0.0316034	3.22e-06	-0.36198	0.24194	0.134613	21.5191
genus.RuminococcaceaeUCG005.id.11363	Lactose Intolerance	18	22575871	rs12458218	C	T	0.0677322	0.0144525	2.41e-06	-0.00608588	0.15493	0.968666	21.9637
genus.RuminococcaceaeUCG005.id.11363	Lactose Intolerance	1	187906034	rs7555878	G	A	0.0586677	0.0125277	2.81e-06	-0.0317116	0.132191	0.810414	21.9308
genus.RuminococcaceaeUCG005.id.11363	Lactose Intolerance	14	94630731	rs10873449	C	T	0.0654843	0.0143973	4.11e-06	0.046161	0.156123	0.767481	20.6876
genus.RuminococcaceaeUCG005.id.11363	Lactose Intolerance	10	62662781	rs2893871	A	G	-0.073644	0.015548	3.54e-06	-0.0123817	0.164248	0.939909	22.435
genus.RuminococcaceaeUCG005.id.11363	Lactose Intolerance	10	4240906	rs72776570	A	C	0.087067	0.0197179	5.36e-06	-0.238573	0.19905	0.2307	19.4978
genus.RuminococcaceaeUCG005.id.11363	Lactose Intolerance	15	68705697	rs898577	C	T	-0.123012	0.0286671	7.46e-06	-0.250671	0.240967	0.298213	18.4132
genus.RuminococcaceaeUCG005.id.11363	Lactose Intolerance	5	154003091	rs7449320	A	C	0.0599163	0.0130836	4.81e-06	-0.155069	0.140571	0.269967	20.9717
genus.RuminococcaceaeUCG009.id.11366	Lactose Intolerance	17	32786955	rs1550196	A	G	0.130842	0.0262478	1.13e-06	0.137977	0.197279	0.484302	24.8488
genus.RuminococcaceaeUCG009.id.11366	Lactose Intolerance	6	78106701	rs4708333	G	T	-0.084033	0.0174757	1.56e-06	-0.0764132	0.127448	0.548797	23.1223
genus.RuminococcaceaeUCG009.id.11366	Lactose Intolerance	1	202299085	rs4079028	T	C	0.0915623	0.019936	3.28e-06	-0.174293	0.142191	0.220287	21.0939
genus.RuminococcaceaeUCG009.id.11366	Lactose Intolerance	12	12970792	rs2058609	G	A	0.0816464	0.017472	3.12e-06	-0.0264871	0.122102	0.828266	21.8369
genus.RuminococcaceaeUCG009.id.11366	Lactose Intolerance	13	106650093	rs9558661	C	T	-0.0897823	0.0200739	7.01e-06	0.170315	0.147373	0.247815	20.0041
genus.RuminococcaceaeUCG009.id.11366	Lactose Intolerance	16	1979831	rs758191	G	T	0.17702	0.0375113	9.01e-06	0.260426	0.283586	0.358445	22.2699
genus.RuminococcaceaeUCG009.id.11366	Lactose Intolerance	2	75512668	rs2192926	G	A	-0.089048	0.0192989	4.88e-06	0.0483201	0.137738	0.725729	21.2904
genus.RuminococcaceaeUCG009.id.11366	Lactose Intolerance	6	51803869	rs113006825	C	T	-0.0928893	0.0208035	7.98e-06	-0.042128	0.144104	0.770023	19.937
genus.RuminococcaceaeUCG009.id.11366	Lactose Intolerance	2	66396776	rs138460696	G	A	0.139274	0.0315794	9.81e-06	0.226527	0.233869	0.332742	19.4506
genus.RuminococcaceaeUCG009.id.11366	Lactose Intolerance	7	32001710	rs6952765	A	G	0.0732099	0.0166777	8.13e-06	-0.0460454	0.117357	0.694797	19.2694
genus.RuminococcaceaeUCG009.id.11366	Lactose Intolerance	19	52399401	rs78410648	G	A	0.120989	0.0277317	9.67e-06	-0.156185	0.202621	0.440812	19.0344
genus.RuminococcaceaeUCG010.id.11367	Lactose Intolerance	9	135968557	rs682403	G	A	-0.0588161	0.0124671	2.37e-06	-0.0369914	0.115741	0.749269	22.2566
genus.RuminococcaceaeUCG010.id.11367	Lactose Intolerance	16	5233941	rs12597105	A	G	0.0670855	0.0144415	4.87e-06	0.0975156	0.129616	0.451846	21.5791
genus.RuminococcaceaeUCG010.id.11367	Lactose Intolerance	7	16349864	rs6958419	T	C	-0.0585718	0.0124994	2.84e-06	-0.128899	0.115835	0.265801	21.9584
genus.RuminococcaceaeUCG010.id.11367	Lactose Intolerance	6	104728618	rs2820282	C	A	-0.0592304	0.0125917	2.85e-06	0.0404584	0.118064	0.731838	22.1269
genus.RuminococcaceaeUCG010.id.11367	Lactose Intolerance	4	31057482	rs73218807	A	G	-0.166211	0.0367938	6.43e-06	-0.109673	0.269676	0.68424	20.4065
genus.RuminococcaceaeUCG010.id.11367	Lactose Intolerance	4	40707798	rs7441445	T	C	-0.05695	0.0126502	6.8e-06	-0.0176727	0.119079	0.882018	20.267
genus.RuminococcaceaeUCG011.id.11368	Lactose Intolerance	6	105073676	rs1416041	C	A	-0.182339	0.0339898	7.04e-08	0.12286	0.172668	0.476751	28.7781
genus.RuminococcaceaeUCG011.id.11368	Lactose Intolerance	1	179370499	rs12724320	T	C	-0.120881	0.0249229	1.52e-06	-0.0951344	0.124526	0.444884	23.5243
genus.RuminococcaceaeUCG011.id.11368	Lactose Intolerance	12	29634919	rs79113084	T	C	-0.152166	0.0317519	2.06e-06	0.254517	0.153533	0.0973698	22.9664
genus.RuminococcaceaeUCG011.id.11368	Lactose Intolerance	1	219901055	rs9729514	G	A	0.184934	0.0394616	2.37e-06	0.172484	0.201758	0.392602	21.9625
genus.RuminococcaceaeUCG011.id.11368	Lactose Intolerance	7	111763988	rs2729556	T	C	-0.109097	0.0233699	3.19e-06	0.0352215	0.115829	0.761066	21.7928
genus.RuminococcaceaeUCG011.id.11368	Lactose Intolerance	7	11222521	rs10274562	T	C	0.110917	0.0244556	6.5e-06	0.113896	0.121489	0.348501	20.5704
genus.RuminococcaceaeUCG011.id.11368	Lactose Intolerance	3	76205107	rs4490371	C	T	-0.111816	0.0248963	7.75e-06	-0.0475921	0.121838	0.69608	20.1717
genus.RuminococcaceaeUCG011.id.11368	Lactose Intolerance	3	185469491	rs12636310	A	G	0.132725	0.0282037	2.81e-06	0.0422256	0.141166	0.764849	22.1461
genus.RuminococcaceaeUCG013.id.11370	Lactose Intolerance	10	115650278	rs4385846	T	G	0.0598405	0.0131807	6.46e-06	0.0011083	0.13674	0.993533	20.6117
genus.RuminococcaceaeUCG013.id.11370	Lactose Intolerance	10	2219930	rs12781711	T	C	-0.0656129	0.0117477	2.55e-08	-0.154369	0.121678	0.204559	31.1944
genus.RuminococcaceaeUCG013.id.11370	Lactose Intolerance	5	141395140	rs12189346	A	G	0.0684961	0.014558	1.68e-06	0.0195931	0.162771	0.904188	22.1374
genus.RuminococcaceaeUCG013.id.11370	Lactose Intolerance	12	30245557	rs75088940	C	T	-0.0942968	0.0200712	2.55e-06	0.15289	0.210792	0.46826	22.0722
genus.RuminococcaceaeUCG013.id.11370	Lactose Intolerance	10	19780463	rs16918863	C	A	0.111491	0.0240157	4.16e-06	-0.18691	0.241805	0.439536	21.5522
genus.RuminococcaceaeUCG013.id.11370	Lactose Intolerance	3	9534657	rs76973485	T	G	0.194976	0.0418213	3.35e-06	0.136302	0.251128	0.587296	21.7353
genus.RuminococcaceaeUCG013.id.11370	Lactose Intolerance	3	197049996	rs12485353	A	G	-0.0607903	0.0130847	4.19e-06	0.114795	0.142478	0.420411	21.5844
genus.RuminococcaceaeUCG013.id.11370	Lactose Intolerance	7	32530997	rs7784330	A	G	-0.0498329	0.0112066	8.16e-06	-0.10159	0.11866	0.391919	19.7735
genus.RuminococcaceaeUCG013.id.11370	Lactose Intolerance	1	9361576	rs11581881	T	C	0.0661211	0.0144736	4.73e-06	-0.163459	0.156328	0.295737	20.8701
genus.RuminococcaceaeUCG013.id.11370	Lactose Intolerance	8	40311885	rs2730183	A	G	-0.0488692	0.0109907	8.44e-06	0.043484	0.11585	0.707401	19.7704
genus.RuminococcaceaeUCG013.id.11370	Lactose Intolerance	5	3628882	rs9313055	C	T	0.105087	0.023446	9.55e-06	-0.0401117	0.252338	0.8737	20.0892
genus.RuminococcaceaeUCG013.id.11370	Lactose Intolerance	9	13609119	rs12336782	C	T	-0.0856047	0.0189311	8.6e-06	0.0568705	0.20464	0.781085	20.4477
genus.RuminococcaceaeUCG014.id.11371	Lactose Intolerance	2	57205854	rs72809222	C	T	0.0671775	0.0139838	2.41e-06	-0.0714663	0.131949	0.588079	23.078
genus.RuminococcaceaeUCG014.id.11371	Lactose Intolerance	5	26110626	rs115777838	C	T	-0.18835	0.0386643	4.62e-07	-0.235648	0.274774	0.39111	23.7306
genus.RuminococcaceaeUCG014.id.11371	Lactose Intolerance	3	101334609	rs12638134	G	T	0.0582548	0.0119657	1.21e-06	-0.0860237	0.118355	0.46733	23.702
genus.RuminococcaceaeUCG014.id.11371	Lactose Intolerance	9	14363769	rs56105232	A	G	0.139276	0.0299132	2.91e-06	-0.445227	0.249387	0.0742148	21.6783
genus.RuminococcaceaeUCG014.id.11371	Lactose Intolerance	2	134854659	rs995642	T	C	0.060048	0.0126417	1.9e-06	-0.0641905	0.126202	0.611008	22.5625
genus.RuminococcaceaeUCG014.id.11371	Lactose Intolerance	5	36435597	rs10941294	T	C	-0.122057	0.0260017	2.4e-06	0.2219	0.228317	0.331103	22.0356
genus.RuminococcaceaeUCG014.id.11371	Lactose Intolerance	1	237422989	rs10495392	T	C	-0.082486	0.0187194	9.96e-06	0.0906784	0.181821	0.617974	19.4166
genus.RuminococcaceaeUCG014.id.11371	Lactose Intolerance	10	119928413	rs853612	G	A	-0.0528257	0.0119367	9.75e-06	0.0194958	0.118206	0.868999	19.585
genus.RuminococcaceaeUCG014.id.11371	Lactose Intolerance	3	123829361	rs73186226	A	G	-0.0993852	0.0216819	6.72e-06	-0.0535489	0.212765	0.801288	21.0112
genus.RuminococcaceaeUCG014.id.11371	Lactose Intolerance	8	3636548	rs34402072	T	C	-0.0688023	0.0156083	9.8e-06	-0.13766	0.150834	0.361421	19.431
genus.RuminococcaceaeUCG014.id.11371	Lactose Intolerance	11	131659000	rs10791168	G	A	-0.0664624	0.0150069	9.76e-06	-0.259557	0.162596	0.110415	19.6142
genus.Ruminococcus1.id.11373	Lactose Intolerance	11	114023573	rs7117576	G	A	0.0829505	0.0170891	6.48e-07	-0.130298	0.177887	0.463878	23.5612
genus.Ruminococcus1.id.11373	Lactose Intolerance	17	71256018	rs17781867	T	C	0.0999271	0.0211728	1.96e-06	-0.186707	0.217219	0.390048	22.2746
genus.Ruminococcus1.id.11373	Lactose Intolerance	2	10533921	rs7583465	T	C	0.0527654	0.0112619	2.56e-06	-0.00706242	0.11782	0.952202	21.9521
genus.Ruminococcus1.id.11373	Lactose Intolerance	2	65925212	rs78613526	A	G	0.167497	0.0367639	5.11e-06	-0.224251	0.253524	0.376408	20.7572
genus.Ruminococcus1.id.11373	Lactose Intolerance	5	15944587	rs78572139	A	G	0.125038	0.0279411	5.23e-06	0.0805834	0.246154	0.743388	20.026
genus.Ruminococcus1.id.11373	Lactose Intolerance	15	55439182	rs6493760	T	C	0.0535262	0.0115885	3.38e-06	-0.0630905	0.120239	0.599785	21.3345
genus.Ruminococcus1.id.11373	Lactose Intolerance	2	181882879	rs10167839	G	A	0.0519509	0.0116306	8.09e-06	-0.207645	0.123265	0.092076	19.9516
genus.Ruminococcus1.id.11373	Lactose Intolerance	8	144596903	rs11783695	T	G	-0.0734114	0.0161398	4.73e-06	0.109315	0.169675	0.519408	20.6886
genus.Ruminococcus1.id.11373	Lactose Intolerance	1	241789757	rs3819978	T	C	-0.11504	0.0260137	8.74e-06	0.130659	0.257064	0.611261	19.5566
genus.Ruminococcus1.id.11373	Lactose Intolerance	20	13258628	rs6105066	C	T	-0.0607052	0.013425	5.06e-06	0.033244	0.141539	0.814306	20.4467
genus.Ruminococcus2.id.11374	Lactose Intolerance	2	238103439	rs12986628	T	C	0.0665937	0.0140168	2.14e-06	0.0132191	0.137826	0.923591	22.5719
genus.Ruminococcus2.id.11374	Lactose Intolerance	3	106664363	rs78120384	G	A	-0.192815	0.0392045	3.31e-07	-0.761296	0.275342	0.00569392	24.1887
genus.Ruminococcus2.id.11374	Lactose Intolerance	13	62067781	rs2997412	G	A	-0.0568439	0.0122325	4.22e-06	0.0509678	0.122703	0.677867	21.5943
genus.Ruminococcus2.id.11374	Lactose Intolerance	2	182656416	rs2368224	G	T	0.199648	0.0438453	3.63e-06	0.186595	0.333197	0.57547	20.7339
genus.Ruminococcus2.id.11374	Lactose Intolerance	7	16804578	rs4400279	G	A	0.0546114	0.0120077	5.8e-06	0.189908	0.120722	0.115694	20.6844
genus.Ruminococcus2.id.11374	Lactose Intolerance	9	137557890	rs58681734	G	A	0.0723875	0.0160787	4.18e-06	0.305069	0.167557	0.0686544	20.2687
genus.Ruminococcus2.id.11374	Lactose Intolerance	7	151435722	rs1819812	T	G	0.0842356	0.0184893	5.28e-06	-0.125819	0.188761	0.505058	20.7563
genus.Ruminococcus2.id.11374	Lactose Intolerance	1	108074445	rs12406309	C	A	-0.063193	0.0142275	9.79e-06	-0.109278	0.14558	0.452871	19.7277
genus.Ruminococcus2.id.11374	Lactose Intolerance	18	862477	rs2846589	T	G	0.0522093	0.0116382	7.59e-06	0.0998297	0.118504	0.399557	20.1246
genus.Ruminococcus2.id.11374	Lactose Intolerance	9	79919385	rs55707116	A	C	0.0865521	0.0189141	8.01e-06	0.00947214	0.194146	0.961088	20.9404
genus.Ruminococcus2.id.11374	Lactose Intolerance	11	12148588	rs75140805	G	T	0.0836825	0.0176445	3.95e-06	-0.0764494	0.183809	0.67747	22.4931
genus.Ruminococcus2.id.11374	Lactose Intolerance	18	33456427	rs4799823	T	C	0.0837001	0.0182263	5.4e-06	0.463534	0.192157	0.0158536	21.0891
genus.Ruminococcus2.id.11374	Lactose Intolerance	4	24655463	rs61791565	C	T	-0.0523503	0.0117119	6.79e-06	-0.0593261	0.11857	0.616831	19.9795
genus.Ruminococcus2.id.11374	Lactose Intolerance	4	4268322	rs7693984	A	G	-0.102822	0.0235087	9.42e-06	-0.139524	0.239957	0.560935	19.13
genus.Sellimonas.id.14369	Lactose Intolerance	2	180278564	rs4600608	G	A	-0.137152	0.0301702	4.95e-06	0.0590061	0.138709	0.670548	20.6656
genus.Sellimonas.id.14369	Lactose Intolerance	2	213214174	rs2371572	C	A	0.127349	0.0250862	4.46e-07	-0.0195573	0.116728	0.866941	25.7703
genus.Sellimonas.id.14369	Lactose Intolerance	3	42008186	rs113379006	C	T	-0.162759	0.0357025	7.21e-06	-0.0831358	0.164807	0.61395	20.7822
genus.Sellimonas.id.14369	Lactose Intolerance	11	79332972	rs2187447	C	A	0.243457	0.0527695	3.98e-06	-0.259489	0.233635	0.266713	21.2852
genus.Sellimonas.id.14369	Lactose Intolerance	15	52105282	rs2016057	C	A	-0.125878	0.0256153	1.03e-06	0.148635	0.118936	0.211406	24.1489
genus.Sellimonas.id.14369	Lactose Intolerance	7	111501524	rs56203279	C	T	-0.124045	0.0269115	3.72e-06	0.0445338	0.12397	0.719422	21.2463
genus.Sellimonas.id.14369	Lactose Intolerance	6	93730393	rs553697	C	T	-0.153767	0.0339099	6.13e-06	-0.331093	0.156822	0.0347494	20.5625
genus.Sellimonas.id.14369	Lactose Intolerance	7	106250164	rs41816	G	A	0.132201	0.0291087	8.39e-06	-0.0220848	0.133842	0.868939	20.6265
genus.Senegalimassilia.id.11160	Lactose Intolerance	9	34332382	rs11787826	A	C	0.081327	0.0171154	2.63e-06	-0.215346	0.115941	0.0632575	22.5785
genus.Senegalimassilia.id.11160	Lactose Intolerance	5	127861692	rs10036909	T	C	0.185519	0.0400881	8.05e-06	-0.341359	0.234576	0.145609	21.4165
genus.Senegalimassilia.id.11160	Lactose Intolerance	2	206654123	rs1990708	C	A	-0.109619	0.0247785	8.91e-06	0.0677429	0.168983	0.688504	19.5715
genus.Senegalimassilia.id.11160	Lactose Intolerance	14	34431996	rs2017373	T	C	0.0782258	0.0176841	9.5e-06	-0.0579432	0.119724	0.628405	19.5675
genus.Slackia.id.825	Lactose Intolerance	17	74267010	rs8901	T	C	0.0934594	0.0186813	6.07e-07	-0.0285824	0.119333	0.810703	25.0283
genus.Slackia.id.825	Lactose Intolerance	7	13523683	rs4492265	G	A	-0.0905757	0.0191658	2.41e-06	-0.278346	0.122316	0.0228688	22.3341
genus.Slackia.id.825	Lactose Intolerance	8	96946291	rs16894137	T	C	-0.122792	0.0263047	2.71e-06	0.216431	0.169319	0.201163	21.7909
genus.Slackia.id.825	Lactose Intolerance	15	34041896	rs12440440	G	A	0.0901934	0.0190582	2.63e-06	0.00310981	0.123669	0.979938	22.3967
genus.Slackia.id.825	Lactose Intolerance	7	99451715	rs35156985	C	T	-0.155709	0.0348085	8.06e-06	-0.573446	0.256408	0.0253216	20.0105
genus.Streptococcus.id.1853	Lactose Intolerance	12	100584014	rs11110281	C	T	-0.137519	0.0227398	2.58e-09	-0.159002	0.2381	0.504264	36.5722
genus.Streptococcus.id.1853	Lactose Intolerance	17	61298020	rs4968759	G	A	-0.0515109	0.0112068	3.78e-06	0.0799877	0.116773	0.493355	21.1268
genus.Streptococcus.id.1853	Lactose Intolerance	7	46774896	rs11764382	G	A	-0.0695345	0.0143671	1.29e-06	0.228294	0.150348	0.128904	23.424
genus.Streptococcus.id.1853	Lactose Intolerance	15	41663393	rs72739637	G	A	0.0959942	0.0193213	1.03e-06	0.0466028	0.184765	0.800865	24.6842
genus.Streptococcus.id.1853	Lactose Intolerance	11	131649446	rs1918540	A	G	0.059639	0.0128148	2.44e-06	-0.0906214	0.136653	0.507234	21.6589
genus.Streptococcus.id.1853	Lactose Intolerance	8	10199548	rs17708276	G	A	-0.0793955	0.0170628	3.04e-06	-0.0662356	0.170348	0.697406	21.6518
genus.Streptococcus.id.1853	Lactose Intolerance	9	93556174	rs10448310	G	A	-0.0517935	0.0111324	3.31e-06	0.0468902	0.116573	0.687508	21.6459
genus.Streptococcus.id.1853	Lactose Intolerance	3	94103591	rs11720390	A	G	0.107024	0.0228121	3.59e-06	0.10193	0.217629	0.639523	22.0105
genus.Streptococcus.id.1853	Lactose Intolerance	10	28588269	rs7916711	G	A	0.102891	0.0217362	2.72e-06	0.751189	0.25486	0.00320399	22.4071
genus.Streptococcus.id.1853	Lactose Intolerance	10	8102404	rs71481756	G	T	0.0931048	0.0207949	6.51e-06	-0.0593687	0.200278	0.7669	20.0461
genus.Streptococcus.id.1853	Lactose Intolerance	14	97526750	rs2370083	T	G	-0.0816836	0.0185851	9.75e-06	0.262359	0.192703	0.173365	19.317
genus.Streptococcus.id.1853	Lactose Intolerance	4	53657577	rs10028567	T	C	-0.0921167	0.0191881	7.3e-06	0.1134	0.200909	0.572458	23.0469
genus.Streptococcus.id.1853	Lactose Intolerance	3	132058723	rs6806351	C	T	-0.0633829	0.0136647	4.94e-06	-0.311312	0.138315	0.0244015	21.515
genus.Streptococcus.id.1853	Lactose Intolerance	4	37452858	rs57646748	A	G	-0.0907696	0.0200344	5.48e-06	-0.193757	0.228341	0.396137	20.527
genus.Streptococcus.id.1853	Lactose Intolerance	17	80576624	rs9903102	A	C	-0.0709483	0.0155275	4.18e-06	0.216411	0.166054	0.192487	20.8776
genus.Subdoligranulum.id.2070	Lactose Intolerance	5	141857415	rs10065321	C	T	-0.0512828	0.0108105	2.1e-06	0.015517	0.117812	0.895214	22.5035
genus.Subdoligranulum.id.2070	Lactose Intolerance	2	218215847	rs4347804	G	A	0.166063	0.0357483	2.18e-06	-0.0430271	0.288834	0.881578	21.5792
genus.Subdoligranulum.id.2070	Lactose Intolerance	5	4671383	rs6555306	C	T	-0.0740777	0.0155463	2.81e-06	0.0528042	0.177335	0.765882	22.705
genus.Subdoligranulum.id.2070	Lactose Intolerance	4	48990885	rs3761728	G	T	-0.0543458	0.0118866	3.87e-06	0.0365607	0.12626	0.772147	20.9033
genus.Subdoligranulum.id.2070	Lactose Intolerance	10	125472937	rs2114677	T	C	-0.104176	0.0230829	2.72e-06	0.408845	0.252242	0.105051	20.3685
genus.Subdoligranulum.id.2070	Lactose Intolerance	19	29644694	rs75158211	C	T	-0.072343	0.015933	7.52e-06	-0.25387	0.176309	0.149891	20.6156
genus.Subdoligranulum.id.2070	Lactose Intolerance	6	153694029	rs2171249	T	C	0.106744	0.0233213	4.51e-06	0.278209	0.237463	0.241362	20.9498
genus.Subdoligranulum.id.2070	Lactose Intolerance	14	86933898	rs35940633	A	G	-0.0511008	0.011001	4.22e-06	-0.0702113	0.120119	0.558875	21.5769
genus.Subdoligranulum.id.2070	Lactose Intolerance	5	117799448	rs76528319	T	G	-0.143279	0.0310662	7.41e-06	-0.56128	0.28344	0.047676	21.2709
genus.Subdoligranulum.id.2070	Lactose Intolerance	2	232408743	rs1667315	A	G	0.0485017	0.0107452	6.72e-06	-0.0362298	0.117441	0.757706	20.3744
genus.Subdoligranulum.id.2070	Lactose Intolerance	2	200288718	rs10497836	T	C	-0.0524065	0.0118697	8.38e-06	0.0905933	0.130179	0.486483	19.4934
genus.Sutterella.id.2896	Lactose Intolerance	5	58499183	rs13173038	G	A	-0.0718076	0.0151627	2.73e-06	0.17411	0.143448	0.224842	22.4278
genus.Sutterella.id.2896	Lactose Intolerance	13	58689340	rs2321387	A	G	-0.0592876	0.0124509	1.87e-06	0.086817	0.117737	0.460891	22.6738
genus.Sutterella.id.2896	Lactose Intolerance	16	85038065	rs7499539	G	A	0.0617478	0.0130998	2.36e-06	-0.31809	0.126166	0.0116952	22.2183
genus.Sutterella.id.2896	Lactose Intolerance	1	63278549	rs143438747	C	T	-0.145793	0.0306867	3.28e-06	-0.347386	0.245578	0.157195	22.572
genus.Sutterella.id.2896	Lactose Intolerance	7	150126751	rs62501473	A	G	0.0694233	0.0149416	5.52e-06	0.19007	0.134824	0.15861	21.588
genus.Sutterella.id.2896	Lactose Intolerance	6	18583878	rs9350083	G	T	-0.0593069	0.0133929	8.23e-06	0.0205672	0.125587	0.869913	19.6091
genus.Sutterella.id.2896	Lactose Intolerance	3	70588939	rs7638039	C	T	0.0645624	0.0143887	8.66e-06	0.0657458	0.135328	0.627092	20.1335
genus.Sutterella.id.2896	Lactose Intolerance	10	102520687	rs11591622	G	T	-0.0688382	0.0151375	6.5e-06	-0.238219	0.1349	0.0774141	20.68
genus.Sutterella.id.2896	Lactose Intolerance	7	111285025	rs2613606	T	C	-0.0556794	0.0124117	7.2e-06	-0.0274985	0.116718	0.813745	20.1244
genus.Sutterella.id.2896	Lactose Intolerance	6	82386821	rs1145877	G	A	-0.073548	0.0162413	7.2e-06	0.164342	0.163642	0.315245	20.5068
genus.Sutterella.id.2896	Lactose Intolerance	11	111695709	rs607327	T	C	0.0578334	0.0129053	6.63e-06	-0.00830096	0.119684	0.944705	20.0827
genus.Sutterella.id.2896	Lactose Intolerance	6	147936781	rs2050185	A	G	0.0575138	0.0128766	7.97e-06	-0.0155481	0.120853	0.897633	19.9499
genus.Terrisporobacter.id.11348	Lactose Intolerance	11	20621043	rs58405430	T	G	0.134617	0.0301177	7.94e-06	0.0558042	0.188649	0.767375	19.9782
genus.Terrisporobacter.id.11348	Lactose Intolerance	11	8938819	rs1883097	T	C	0.226399	0.0454642	4.16e-07	-0.327264	0.247988	0.186942	24.7976
genus.Terrisporobacter.id.11348	Lactose Intolerance	3	144148905	rs2569953	C	A	-0.0775591	0.0174641	8.95e-06	-0.239409	0.116558	0.0399768	19.723
genus.Terrisporobacter.id.11348	Lactose Intolerance	16	15920394	rs7184125	C	T	0.091256	0.0205493	8.48e-06	0.0576976	0.142088	0.684692	19.7209
genus.Terrisporobacter.id.11348	Lactose Intolerance	19	17026940	rs2872237	A	C	-0.0814505	0.0175943	3.97e-06	0.0213132	0.118601	0.857384	21.431
genus.Turicibacter.id.2162	Lactose Intolerance	6	126111881	rs3734633	A	G	-0.120957	0.02683	5.32e-06	0.0514417	0.215118	0.811002	20.3244
genus.Turicibacter.id.2162	Lactose Intolerance	2	63366962	rs149744580	G	A	0.169883	0.0315478	7.01e-08	-0.0782764	0.248501	0.752766	28.9974
genus.Turicibacter.id.2162	Lactose Intolerance	5	95717619	rs4869133	A	G	0.131186	0.027197	2.55e-06	0.501401	0.210501	0.0172214	23.2667
genus.Turicibacter.id.2162	Lactose Intolerance	17	43117476	rs12603364	C	T	0.110861	0.0225598	8.67e-07	-0.0418591	0.179543	0.815651	24.1482
genus.Turicibacter.id.2162	Lactose Intolerance	12	12242455	rs11054680	C	T	-0.104751	0.0226998	2.31e-06	-0.118146	0.1773	0.505179	21.2949
genus.Turicibacter.id.2162	Lactose Intolerance	7	130972179	rs55756211	C	T	-0.115115	0.0240708	2.81e-06	-0.147923	0.189809	0.435788	22.871
genus.Turicibacter.id.2162	Lactose Intolerance	16	49826299	rs7199484	A	G	-0.0731428	0.0160172	5.77e-06	-0.141109	0.126023	0.262837	20.8532
genus.Turicibacter.id.2162	Lactose Intolerance	21	36929643	rs2834977	C	T	-0.0959995	0.0208261	3.96e-06	0.0884497	0.162092	0.58529	21.2482
genus.Turicibacter.id.2162	Lactose Intolerance	8	26027842	rs2952020	A	G	-0.0759019	0.0165764	5.63e-06	-0.120415	0.130404	0.355798	20.9665
genus.Turicibacter.id.2162	Lactose Intolerance	19	11864932	rs11666533	T	C	-0.111689	0.0248436	7.37e-06	0.0548582	0.181523	0.762491	20.2112
genus.Tyzzerella3.id.11335	Lactose Intolerance	6	5755626	rs6920448	T	C	-0.141081	0.0305446	4.15e-06	0.16954	0.179282	0.344324	21.3337
genus.Tyzzerella3.id.11335	Lactose Intolerance	19	1030320	rs67476743	G	T	0.132164	0.022208	3.74e-09	0.0750521	0.128873	0.560315	35.4165
genus.Tyzzerella3.id.11335	Lactose Intolerance	5	16388259	rs17706273	C	T	-0.140368	0.0274708	5.88e-07	0.166427	0.167875	0.321502	26.1094
genus.Tyzzerella3.id.11335	Lactose Intolerance	2	57810406	rs7561370	C	T	0.131341	0.0286292	1.52e-06	-0.194401	0.172127	0.258727	21.0466
genus.Tyzzerella3.id.11335	Lactose Intolerance	17	3738781	rs55799124	G	A	-0.11435	0.0238604	1.34e-06	-0.0937733	0.138052	0.496972	22.9677
genus.Tyzzerella3.id.11335	Lactose Intolerance	9	33113322	rs7019909	C	T	0.144156	0.0301626	1.76e-06	0.214583	0.189504	0.257493	22.8414
genus.Tyzzerella3.id.11335	Lactose Intolerance	13	35023691	rs75091807	T	G	-0.184966	0.0383029	1.71e-06	-0.00750803	0.208914	0.971331	23.3196
genus.Tyzzerella3.id.11335	Lactose Intolerance	14	89595945	rs4904512	C	T	-0.117151	0.0250306	3.09e-06	-0.0376398	0.150899	0.803023	21.9054
genus.Tyzzerella3.id.11335	Lactose Intolerance	13	81593016	rs7333521	C	T	-0.207191	0.0453121	4.88e-06	-0.14089	0.255453	0.58127	20.9082
genus.Tyzzerella3.id.11335	Lactose Intolerance	6	102680257	rs1232220	T	G	-0.143869	0.031828	7.91e-06	0.0540499	0.180179	0.764193	20.4323
genus.Tyzzerella3.id.11335	Lactose Intolerance	12	77390329	rs191093	A	G	0.159008	0.0353306	6.76e-06	-0.373048	0.215395	0.0832875	20.2552
genus.Tyzzerella3.id.11335	Lactose Intolerance	11	87588698	rs10898797	T	C	0.12238	0.0274683	8.85e-06	0.000995778	0.160274	0.995043	19.85
genus.Veillonella.id.2198	Lactose Intolerance	9	89306305	rs11141494	A	G	-0.0783421	0.0174393	9.75e-06	0.0772776	0.145996	0.59659	20.1806
genus.Veillonella.id.2198	Lactose Intolerance	1	178945043	rs6656807	G	A	0.0703062	0.0153954	5.5e-06	0.0109309	0.122189	0.928717	20.8548
genus.Veillonella.id.2198	Lactose Intolerance	21	30010673	rs1882878	G	A	-0.0768966	0.0163908	2.98e-06	-0.0949395	0.132795	0.474651	22.0096
genus.Veillonella.id.2198	Lactose Intolerance	11	44302154	rs2013594	C	T	-0.0720698	0.0155153	3.42e-06	-0.0969558	0.125109	0.438358	21.5767
genus.Veillonella.id.2198	Lactose Intolerance	22	45604800	rs742016	G	A	-0.0688571	0.0149769	4.66e-06	0.0660793	0.117436	0.573652	21.1375
genus.Veillonella.id.2198	Lactose Intolerance	5	119914285	rs62376424	T	C	-0.0762216	0.0163499	3.65e-06	-0.152731	0.123135	0.214843	21.7333
genus.Veillonella.id.2198	Lactose Intolerance	11	2956783	rs55807413	G	A	0.107329	0.0237633	5.51e-06	-0.141203	0.175198	0.420265	20.3996
genus.Victivallis.id.2256	Lactose Intolerance	7	106378229	rs342302	G	A	-0.152754	0.0351572	8.16e-06	0.0198443	0.163079	0.903148	18.878
genus.Victivallis.id.2256	Lactose Intolerance	4	9608445	rs12512543	C	A	-0.178036	0.0374344	2.54e-06	0.0453631	0.178588	0.799488	22.619
genus.Victivallis.id.2256	Lactose Intolerance	6	131630319	rs4895919	C	T	-0.116918	0.0247515	2.75e-06	-0.0648319	0.116565	0.578084	22.3128
genus.Victivallis.id.2256	Lactose Intolerance	2	38049069	rs11899949	A	G	0.130568	0.0276239	2.77e-06	0.16509	0.132441	0.212574	22.341
genus.Victivallis.id.2256	Lactose Intolerance	13	72876881	rs173120	C	T	0.13381	0.0290127	7.65e-06	0.192962	0.13513	0.153299	21.2715
genus.Victivallis.id.2256	Lactose Intolerance	11	9312796	rs56349194	G	A	-0.158501	0.0315231	6.26e-07	-0.0417883	0.154303	0.78653	25.2818
genus.Victivallis.id.2256	Lactose Intolerance	14	96071125	rs911666	C	T	-0.118576	0.0263146	7.65e-06	0.154327	0.122887	0.209172	20.3048
genus.Victivallis.id.2256	Lactose Intolerance	12	102514184	rs4764863	A	G	0.121561	0.0246058	8.22e-07	-0.0690142	0.115601	0.550506	24.4068
genus.Victivallis.id.2256	Lactose Intolerance	5	180579462	rs2546432	C	T	-0.110803	0.0249655	9.93e-06	-0.286746	0.117406	0.0145924	19.6981
genus.Victivallis.id.2256	Lactose Intolerance	21	40405606	rs1882775	G	A	-0.13827	0.031273	8.73e-06	0.0732695	0.147135	0.618503	19.5488
order.Actinomycetales.id.420	Lactose Intolerance	6	133007480	rs35011108	G	A	0.241546	0.0503803	1.88e-06	-0.3471	0.279137	0.213691	22.9868
order.Actinomycetales.id.420	Lactose Intolerance	9	76394568	rs2889192	T	G	0.0884052	0.0194997	3.97e-06	-0.130612	0.138134	0.34438	20.5542
order.Actinomycetales.id.420	Lactose Intolerance	6	67207371	rs34583783	T	G	0.123688	0.0264254	5.54e-06	0.087276	0.185864	0.638663	21.9084
order.Actinomycetales.id.420	Lactose Intolerance	6	169224781	rs4073240	A	G	0.074973	0.0164672	5.68e-06	-0.00212498	0.119469	0.985809	20.7287
order.Actinomycetales.id.420	Lactose Intolerance	15	29850991	rs58484246	C	T	0.075828	0.0168997	6.67e-06	-0.0996202	0.121477	0.412175	20.1327
order.Bacillales.id.1674	Lactose Intolerance	7	49423832	rs4617108	G	A	0.248861	0.0525929	1.98e-06	-0.349786	0.245935	0.154949	22.3903
order.Bacillales.id.1674	Lactose Intolerance	12	69332975	rs62640857	G	A	0.148238	0.0326455	4.49e-06	0.0896747	0.153326	0.558639	20.6191
order.Bacillales.id.1674	Lactose Intolerance	20	5826474	rs1287018	A	G	0.141125	0.0319309	9.87e-06	-0.167313	0.150322	0.265697	19.5338
order.Bacillales.id.1674	Lactose Intolerance	19	14970441	rs10410917	C	T	0.11471	0.0250025	5.57e-06	0.0242179	0.117208	0.836305	21.0493
order.Bacillales.id.1674	Lactose Intolerance	4	127766709	rs74420793	G	A	-0.164413	0.0353763	3.07e-06	0.251775	0.15807	0.111204	21.5997
order.Bacillales.id.1674	Lactose Intolerance	11	38085711	rs11034576	G	A	0.205765	0.0453311	8.86e-06	0.157905	0.222724	0.478341	20.6039
order.Bacillales.id.1674	Lactose Intolerance	7	117496144	rs10233278	C	T	-0.116319	0.0248527	3.51e-06	-0.0281632	0.118558	0.812231	21.9054
order.Bacillales.id.1674	Lactose Intolerance	1	61827534	rs11207728	A	G	-0.14455	0.0316912	5.73e-06	-0.0321391	0.142868	0.822013	20.8047
order.Bacillales.id.1674	Lactose Intolerance	14	49001226	rs11844714	G	A	-0.143245	0.0320272	5.06e-06	-0.114659	0.152955	0.453482	20.0043
order.Bacteroidales.id.913	Lactose Intolerance	13	70523029	rs55773148	A	G	-0.121514	0.0236759	3.9e-07	-0.309383	0.272574	0.256358	26.3413
order.Bacteroidales.id.913	Lactose Intolerance	3	89339527	rs7631304	A	G	-0.0645771	0.0132957	8.37e-07	-0.0778128	0.153435	0.612057	23.5902
order.Bacteroidales.id.913	Lactose Intolerance	17	6461200	rs73975615	A	G	-0.207018	0.0442633	1.22e-06	-0.1366	0.66138	0.836371	21.874
order.Bacteroidales.id.913	Lactose Intolerance	14	59317502	rs111845179	C	T	0.102648	0.0213843	9.24e-07	-0.0400405	0.252681	0.874092	23.0415
order.Bacteroidales.id.913	Lactose Intolerance	2	53831026	rs2032750	C	T	-0.0508393	0.0106807	1.92e-06	-0.214259	0.116411	0.0656884	22.6567
order.Bacteroidales.id.913	Lactose Intolerance	16	74290641	rs929878	T	C	-0.0548532	0.012153	4.73e-06	-0.107304	0.131422	0.414224	20.3723
order.Bacteroidales.id.913	Lactose Intolerance	22	27433885	rs17343978	C	A	-0.0552057	0.0120278	8.36e-06	-0.147594	0.133384	0.268498	21.0668
order.Bacteroidales.id.913	Lactose Intolerance	1	157495438	rs72706335	C	T	-0.22241	0.0493458	7.66e-06	0.228313	0.267179	0.39281	20.3145
order.Bacteroidales.id.913	Lactose Intolerance	10	39062269	rs11146701	G	A	0.0473596	0.010541	7.08e-06	-0.0703808	0.117976	0.550794	20.1861
order.Bacteroidales.id.913	Lactose Intolerance	8	70916181	rs62531359	G	T	0.0655728	0.0149891	9.09e-06	0.114821	0.168393	0.495325	19.1381
order.Bacteroidales.id.913	Lactose Intolerance	2	213189994	rs4146051	G	A	-0.107377	0.0245661	8.76e-06	0.0686668	0.282314	0.807829	19.1051
order.Bacteroidales.id.913	Lactose Intolerance	8	13110185	rs79585701	C	A	0.0646823	0.0149628	9.99e-06	0.31253	0.159342	0.0498355	18.6872
order.Bacteroidales.id.913	Lactose Intolerance	3	195936789	rs4916508	A	G	-0.0466729	0.0105312	8.47e-06	-0.117722	0.116988	0.314283	19.6413
order.Bifidobacteriales.id.432	Lactose Intolerance	2	136616754	rs182549	T	C	0.11707	0.0126703	5.94e-20	-0.0601513	0.136031	0.658352	85.3717
order.Bifidobacteriales.id.432	Lactose Intolerance	4	1517826	rs55888705	G	A	0.053673	0.0120586	8.66e-06	0.0789586	0.120414	0.512	19.8114
order.Bifidobacteriales.id.432	Lactose Intolerance	6	97406220	rs6899771	G	A	-0.0914312	0.0202604	7.28e-06	-0.0746255	0.20647	0.717774	20.3655
order.Bifidobacteriales.id.432	Lactose Intolerance	5	521096	rs4957061	C	T	0.0569873	0.0116907	1.15e-06	0.0505033	0.118753	0.670633	23.7614
order.Bifidobacteriales.id.432	Lactose Intolerance	2	192878532	rs13020688	A	G	0.0584045	0.0122081	1.57e-06	-0.11105	0.120486	0.356692	22.8872
order.Bifidobacteriales.id.432	Lactose Intolerance	17	72897722	rs540489	G	T	-0.0632518	0.013817	5.37e-06	0.026768	0.138656	0.846918	20.9567
order.Bifidobacteriales.id.432	Lactose Intolerance	6	14617591	rs857444	T	C	0.0553965	0.0120669	3.82e-06	0.107084	0.121993	0.380059	21.0752
order.Bifidobacteriales.id.432	Lactose Intolerance	11	13098051	rs10831953	A	G	0.0537537	0.0123746	9.95e-06	-0.212929	0.121462	0.0795932	18.8693
order.Bifidobacteriales.id.432	Lactose Intolerance	15	92463303	rs7174549	T	C	0.0551726	0.0124655	6.87e-06	0.192755	0.123689	0.119143	19.5898
order.Bifidobacteriales.id.432	Lactose Intolerance	5	142793467	rs73797465	G	T	-0.0942612	0.0208421	4.85e-06	0.257126	0.246214	0.296339	20.4542
order.Burkholderiales.id.2874	Lactose Intolerance	2	239900775	rs62191117	G	A	0.0679995	0.0132471	2.79e-07	-0.208121	0.144172	0.148864	26.3495
order.Burkholderiales.id.2874	Lactose Intolerance	20	30596130	rs6087811	G	T	-0.101587	0.0198817	2.88e-07	-0.00558833	0.220815	0.97981	26.1077
order.Burkholderiales.id.2874	Lactose Intolerance	4	45642485	rs4033856	T	C	0.0833446	0.0167489	5.67e-07	-0.0631515	0.18233	0.729073	24.7618
order.Burkholderiales.id.2874	Lactose Intolerance	5	173497796	rs62395635	C	T	0.109911	0.0236375	2.9e-06	-0.0969797	0.238965	0.684866	21.6212
order.Burkholderiales.id.2874	Lactose Intolerance	13	58689340	rs2321387	A	G	-0.0508514	0.0109588	3.26e-06	0.086817	0.117737	0.460891	21.5319
order.Burkholderiales.id.2874	Lactose Intolerance	3	70588939	rs7638039	C	T	0.0580987	0.012673	4.84e-06	0.0657458	0.135328	0.627092	21.017
order.Burkholderiales.id.2874	Lactose Intolerance	7	111285025	rs2613606	T	C	-0.0499561	0.0109264	4.13e-06	-0.0274985	0.116718	0.813745	20.9038
order.Burkholderiales.id.2874	Lactose Intolerance	1	153240013	rs1928341	G	A	0.0507782	0.0110587	4.52e-06	0.219852	0.117191	0.0606529	21.0837
order.Burkholderiales.id.2874	Lactose Intolerance	18	26569901	rs9964679	G	A	0.052509	0.011504	6.06e-06	-0.0523023	0.128679	0.684408	20.834
order.Burkholderiales.id.2874	Lactose Intolerance	4	23588462	rs1511453	G	A	0.0910999	0.0199479	8e-06	-0.158524	0.245942	0.519213	20.8564
order.Burkholderiales.id.2874	Lactose Intolerance	15	56786407	rs75242906	T	C	-0.120974	0.0281273	9.75e-06	0.228749	0.242287	0.345106	18.4983
order.Clostridiales.id.1863	Lactose Intolerance	14	52494072	rs2273429	G	A	-0.0726191	0.0153105	4.17e-06	-0.193894	0.180283	0.282152	22.4969
order.Clostridiales.id.1863	Lactose Intolerance	4	152131744	rs6815608	C	T	0.104089	0.0210883	3.72e-07	0.231477	0.262264	0.377447	24.3628
order.Clostridiales.id.1863	Lactose Intolerance	21	40703251	rs112334273	A	G	0.0639383	0.0127404	4.07e-07	0.0729507	0.142241	0.608044	25.1857
order.Clostridiales.id.1863	Lactose Intolerance	4	161507301	rs6814436	C	T	0.0741858	0.0150814	9.06e-07	-0.221719	0.167891	0.18663	24.1968
order.Clostridiales.id.1863	Lactose Intolerance	18	48792829	rs72915163	C	T	-0.0580246	0.0120558	1.39e-06	0.0145691	0.134458	0.913715	23.1651
order.Clostridiales.id.1863	Lactose Intolerance	12	5942519	rs10774377	G	A	0.0523003	0.0113859	3.81e-06	0.231635	0.126757	0.0676392	21.0995
order.Clostridiales.id.1863	Lactose Intolerance	5	149077788	rs13179700	C	T	0.0510953	0.0109569	3.52e-06	0.0553703	0.12233	0.650814	21.7464
order.Clostridiales.id.1863	Lactose Intolerance	5	105060362	rs1842454	A	G	-0.0543676	0.012734	9.92e-06	-0.209352	0.138508	0.130666	18.2285
order.Clostridiales.id.1863	Lactose Intolerance	3	131371980	rs76767978	A	G	0.0699806	0.0156318	8.18e-06	0.0977279	0.18269	0.592693	20.0417
order.Clostridiales.id.1863	Lactose Intolerance	4	7420184	rs13105690	C	T	-0.0527441	0.011818	9.37e-06	0.0981295	0.131356	0.455033	19.9186
order.Clostridiales.id.1863	Lactose Intolerance	5	35770550	rs72738886	C	T	0.0865333	0.0190392	8.42e-06	0.049904	0.205405	0.808041	20.6571
order.Clostridiales.id.1863	Lactose Intolerance	2	102126220	rs290772	A	G	0.084254	0.0196297	1e-05	-0.255182	0.219129	0.24421	18.4227
order.Clostridiales.id.1863	Lactose Intolerance	3	12870886	rs6442336	T	C	-0.0547729	0.0124169	9.63e-06	0.0830521	0.139234	0.550846	19.4582
order.Coriobacteriales.id.810	Lactose Intolerance	10	65799217	rs719099	G	A	0.0778402	0.0155815	5.43e-07	0.193239	0.178344	0.278578	24.9568
order.Coriobacteriales.id.810	Lactose Intolerance	1	176571431	rs240104	C	T	-0.0603429	0.0126849	1.52e-06	0.159788	0.142549	0.262315	22.6296
order.Coriobacteriales.id.810	Lactose Intolerance	10	1922731	rs11250875	C	T	0.06075	0.0130939	4.83e-06	-0.157771	0.143567	0.271795	21.5256
order.Coriobacteriales.id.810	Lactose Intolerance	17	37376685	rs34739816	T	G	0.0965017	0.0207666	3.88e-06	0.017553	0.223581	0.937424	21.5943
order.Coriobacteriales.id.810	Lactose Intolerance	12	11494021	rs1816223	G	A	-0.0586265	0.0129006	4.84e-06	0.162454	0.144571	0.261139	20.6523
order.Coriobacteriales.id.810	Lactose Intolerance	20	62072077	rs67561917	G	A	-0.0714367	0.0154113	5.39e-06	0.0895209	0.171905	0.602536	21.4863
order.Coriobacteriales.id.810	Lactose Intolerance	9	136512906	rs3025411	G	A	0.0926543	0.0209468	8.27e-06	-0.120887	0.224736	0.590642	19.5657
order.Coriobacteriales.id.810	Lactose Intolerance	17	8121332	rs11656361	C	A	0.0773006	0.017553	8.02e-06	0.154202	0.187354	0.410479	19.3939
order.Coriobacteriales.id.810	Lactose Intolerance	15	86433579	rs11073596	G	T	0.0510212	0.0114339	8.14e-06	0.116628	0.129421	0.367509	19.9118
order.Coriobacteriales.id.810	Lactose Intolerance	3	11654412	rs2442778	A	G	-0.116408	0.0258545	9.03e-06	-0.0170349	0.272287	0.950115	20.2719
order.Coriobacteriales.id.810	Lactose Intolerance	7	105084680	rs13307134	T	C	0.0565686	0.0126265	7.8e-06	0.0403636	0.137119	0.768476	20.0718
order.Coriobacteriales.id.810	Lactose Intolerance	19	52895166	rs12974142	A	G	0.0789796	0.0177205	8.51e-06	-0.190627	0.188708	0.312415	19.8646
order.Coriobacteriales.id.810	Lactose Intolerance	14	39660509	rs8010111	A	G	-0.103377	0.0229286	6.9e-06	0.182641	0.229078	0.425283	20.3278
order.Desulfovibrionales.id.3156	Lactose Intolerance	8	57865378	rs72647048	C	T	-0.0772459	0.0170876	9e-06	0.127861	0.179856	0.477141	20.4355
order.Desulfovibrionales.id.3156	Lactose Intolerance	1	203991605	rs2692012	G	A	0.112244	0.0253553	2.27e-06	-0.187169	0.235867	0.427465	19.5969
order.Desulfovibrionales.id.3156	Lactose Intolerance	16	71541641	rs9928243	A	C	-0.0544713	0.0117811	3.97e-06	-0.105954	0.117948	0.369019	21.3779
order.Desulfovibrionales.id.3156	Lactose Intolerance	9	15269705	rs112381107	T	C	0.21009	0.0456974	3.22e-06	0.113972	0.268899	0.671676	21.1363
order.Desulfovibrionales.id.3156	Lactose Intolerance	9	81834426	rs17791387	G	A	-0.0727501	0.0154369	2.25e-06	0.173596	0.150143	0.2476	22.2098
order.Desulfovibrionales.id.3156	Lactose Intolerance	3	31133401	rs186073	C	T	0.0529219	0.0118542	8.74e-06	0.147659	0.121152	0.222923	19.931
order.Desulfovibrionales.id.3156	Lactose Intolerance	15	96161065	rs62020470	G	A	-0.0573633	0.0129462	7.51e-06	-0.0776416	0.128916	0.546998	19.6329
order.Desulfovibrionales.id.3156	Lactose Intolerance	2	233929283	rs3935584	T	C	-0.0524466	0.0115749	7.2e-06	-0.0934236	0.118024	0.428615	20.5306
order.Desulfovibrionales.id.3156	Lactose Intolerance	10	11855599	rs11599763	C	T	-0.0554862	0.0117486	2.61e-06	-0.128954	0.119117	0.278994	22.3046
order.Desulfovibrionales.id.3156	Lactose Intolerance	20	33694801	rs6058181	T	C	0.0836765	0.0166098	2.53e-07	0.00317199	0.177842	0.98577	25.3792
order.Desulfovibrionales.id.3156	Lactose Intolerance	17	2856662	rs4506934	T	C	-0.0953383	0.0201367	2.43e-06	0.669238	0.196171	0.000646063	22.416
order.Desulfovibrionales.id.3156	Lactose Intolerance	21	45064961	rs2838334	A	G	0.0569024	0.0124223	4.17e-06	-0.0773705	0.124482	0.534245	20.9824
order.Enterobacteriales.id.3468	Lactose Intolerance	18	57672335	rs78143293	G	A	-0.0848521	0.0170415	1.2e-06	0.0548379	0.16116	0.733652	24.7918
order.Enterobacteriales.id.3468	Lactose Intolerance	20	55340092	rs62210023	G	A	0.0606754	0.0130125	3.13e-06	-0.0391725	0.123213	0.750541	21.7422
order.Enterobacteriales.id.3468	Lactose Intolerance	18	55145547	rs504442	G	T	0.084159	0.0189479	5.17e-06	-0.082998	0.184826	0.653389	19.7278
order.Enterobacteriales.id.3468	Lactose Intolerance	11	22379097	rs11026530	C	T	0.0822408	0.0186379	9.43e-06	0.035675	0.179917	0.842821	19.4706
order.Enterobacteriales.id.3468	Lactose Intolerance	2	42133542	rs2374342	A	C	0.0582927	0.0126195	4.52e-06	-0.228647	0.120774	0.058333	21.3376
order.Enterobacteriales.id.3468	Lactose Intolerance	13	110840418	rs79757635	A	C	0.0758597	0.0171286	9.32e-06	0.0308029	0.177281	0.862061	19.6146
order.Enterobacteriales.id.3468	Lactose Intolerance	16	54327745	rs35673018	A	G	0.0899642	0.0202934	7.63e-06	-0.00509259	0.189346	0.978543	19.653
order.Erysipelotrichales.id.2148	Lactose Intolerance	18	5830507	rs7234058	C	T	-0.0945759	0.0194091	9.12e-07	-0.190977	0.192006	0.319911	23.7438
order.Erysipelotrichales.id.2148	Lactose Intolerance	13	40385457	rs17530232	G	A	0.10305	0.0224648	2.79e-06	-0.0283683	0.233899	0.903466	21.0423
order.Erysipelotrichales.id.2148	Lactose Intolerance	3	195793712	rs2300774	A	G	0.0524152	0.0106784	8.95e-07	0.0515907	0.118876	0.664298	24.0937
order.Erysipelotrichales.id.2148	Lactose Intolerance	17	70327224	rs35161940	C	T	-0.0806041	0.0167641	1.85e-06	-0.263739	0.182269	0.147902	23.1182
order.Erysipelotrichales.id.2148	Lactose Intolerance	10	133897233	rs10781552	T	C	-0.0552212	0.0116074	2.33e-06	0.287868	0.126014	0.0223469	22.6329
order.Erysipelotrichales.id.2148	Lactose Intolerance	14	56156504	rs8003149	T	C	0.0538798	0.0116888	4.08e-06	-0.0283952	0.129471	0.826403	21.2477
order.Erysipelotrichales.id.2148	Lactose Intolerance	8	38803551	rs62504403	T	C	0.0681159	0.0127883	1.12e-07	-0.0101665	0.134963	0.939954	28.3706
order.Erysipelotrichales.id.2148	Lactose Intolerance	14	48997206	rs4078432	T	C	-0.0608929	0.0133764	4.23e-06	0.317429	0.153176	0.0382366	20.7232
order.Erysipelotrichales.id.2148	Lactose Intolerance	14	80357610	rs56970041	G	T	0.0724144	0.0164471	5.4e-06	-0.0188045	0.186207	0.919561	19.3854
order.Erysipelotrichales.id.2148	Lactose Intolerance	8	2954952	rs7826267	G	T	-0.0839071	0.0199131	9.28e-06	-0.226427	0.245206	0.355791	17.755
order.Erysipelotrichales.id.2148	Lactose Intolerance	1	64139196	rs1884466	T	C	-0.0475363	0.0106939	9.53e-06	0.0172757	0.120477	0.885979	19.7598
order.Erysipelotrichales.id.2148	Lactose Intolerance	1	97457427	rs290833	G	T	-0.0497374	0.0111376	8.03e-06	0.0469345	0.122044	0.700556	19.9425
order.Gastranaerophilales.id.1591	Lactose Intolerance	16	80493705	rs11150282	C	T	0.098235	0.0197127	7.36e-07	0.0172425	0.125527	0.890746	24.8337
order.Gastranaerophilales.id.1591	Lactose Intolerance	9	115975389	rs4129395	A	G	0.0904264	0.0185253	1.22e-06	0.194074	0.11645	0.095597	23.8264
order.Gastranaerophilales.id.1591	Lactose Intolerance	3	14306949	rs9864379	C	T	-0.160521	0.0292752	4.66e-08	0.416306	0.186687	0.0257496	30.0653
order.Gastranaerophilales.id.1591	Lactose Intolerance	15	100747683	rs79790072	C	T	0.226103	0.0488017	3.54e-06	0.0977376	0.259002	0.705905	21.4655
order.Gastranaerophilales.id.1591	Lactose Intolerance	9	24648997	rs113884518	C	T	-0.20591	0.0455376	7.74e-06	0.00532429	0.251037	0.983079	20.4463
order.Gastranaerophilales.id.1591	Lactose Intolerance	18	1008278	rs789069	C	A	-0.10413	0.0234459	6.5e-06	-0.0462107	0.155354	0.766119	19.725
order.Gastranaerophilales.id.1591	Lactose Intolerance	11	2937631	rs367480	A	G	-0.0841649	0.0185948	7.52e-06	0.0482635	0.11763	0.681587	20.4871
order.Gastranaerophilales.id.1591	Lactose Intolerance	15	62055753	rs8028558	G	A	0.08346	0.0188504	9.78e-06	0.082496	0.118137	0.484983	19.6027
order.Gastranaerophilales.id.1591	Lactose Intolerance	17	53906328	rs28678345	C	T	0.213083	0.0471377	8.06e-06	-0.241792	0.270243	0.370936	20.4344
order.Lactobacillales.id.1800	Lactose Intolerance	8	10143164	rs2952251	G	A	-0.0629317	0.0124177	3.36e-07	-0.0646962	0.1325	0.625357	25.6834
order.Lactobacillales.id.1800	Lactose Intolerance	16	991253	rs35344081	A	G	0.0642442	0.0127358	4.16e-07	0.161699	0.13669	0.236824	25.4456
order.Lactobacillales.id.1800	Lactose Intolerance	5	174173171	rs77558518	G	A	-0.106466	0.0223484	1.67e-06	-0.120174	0.224745	0.592849	22.695
order.Lactobacillales.id.1800	Lactose Intolerance	13	24973509	rs9581006	T	C	0.22583	0.0469228	1.77e-06	0.0488683	0.301542	0.871258	23.1629
order.Lactobacillales.id.1800	Lactose Intolerance	12	100585559	rs11110282	G	A	-0.10239	0.0217849	3.96e-06	-0.162161	0.237643	0.495005	22.0903
order.Lactobacillales.id.1800	Lactose Intolerance	17	40835649	rs4028634	C	T	0.0532915	0.01101	1.35e-06	-0.01956	0.119362	0.869833	23.4284
order.Lactobacillales.id.1800	Lactose Intolerance	7	36349586	rs78938557	C	T	0.10553	0.0233581	2.31e-06	-0.191791	0.24148	0.42706	20.4117
order.Lactobacillales.id.1800	Lactose Intolerance	1	200418805	rs57872228	T	C	-0.0688415	0.0146994	2.58e-06	0.0779938	0.161804	0.629787	21.9332
order.Lactobacillales.id.1800	Lactose Intolerance	4	98049499	rs11730038	A	G	-0.0605384	0.0129052	5.1e-06	0.0826693	0.136557	0.544924	22.0055
order.Lactobacillales.id.1800	Lactose Intolerance	14	97526750	rs2370083	T	G	-0.08054	0.0180992	8.33e-06	0.262359	0.192703	0.173365	19.8018
order.Lactobacillales.id.1800	Lactose Intolerance	11	8332350	rs12797734	C	T	0.0571279	0.0127113	7.77e-06	0.043078	0.134328	0.748443	20.1984
order.Lactobacillales.id.1800	Lactose Intolerance	19	51959855	rs34989881	G	A	0.113479	0.0246452	4.09e-06	-0.0166985	0.24184	0.944952	21.2015
order.Lactobacillales.id.1800	Lactose Intolerance	14	33200623	rs11627423	A	C	0.0499263	0.0109744	5.09e-06	-0.0480995	0.118011	0.683579	20.6965
order.Lactobacillales.id.1800	Lactose Intolerance	2	231723657	rs1595463	A	C	0.0479749	0.0108801	7.44e-06	-0.126873	0.118039	0.282446	19.4428
order.Lactobacillales.id.1800	Lactose Intolerance	3	184371224	rs74663707	T	C	0.0982594	0.0224613	8.4e-06	0.100483	0.214147	0.63891	19.1373
order.Methanobacteriales.id.120	Lactose Intolerance	2	125440268	rs10202904	G	T	-0.121754	0.0235357	3.01e-07	-0.00701881	0.117202	0.952246	26.7615
order.Methanobacteriales.id.120	Lactose Intolerance	4	104418307	rs894996	A	C	0.216999	0.0449076	1.88e-06	-0.329104	0.217331	0.12995	23.3495
order.Methanobacteriales.id.120	Lactose Intolerance	13	41956181	rs73457410	G	A	0.21534	0.0436695	1.41e-06	0.344878	0.21714	0.112224	24.316
order.Methanobacteriales.id.120	Lactose Intolerance	3	15013348	rs62241835	T	G	-0.203385	0.0417931	1.63e-06	-0.146204	0.196452	0.456743	23.6827
order.Methanobacteriales.id.120	Lactose Intolerance	3	2086167	rs4257531	A	G	0.164498	0.0364959	7.44e-06	-0.193531	0.178701	0.278814	20.3158
order.Methanobacteriales.id.120	Lactose Intolerance	12	21338861	rs75208022	T	C	-0.227245	0.048763	5.92e-06	-0.170302	0.22559	0.450299	21.7173
order.Methanobacteriales.id.120	Lactose Intolerance	5	178160975	rs56131665	A	G	0.178661	0.039298	6.18e-06	0.00156974	0.195889	0.993606	20.669
order.Methanobacteriales.id.120	Lactose Intolerance	19	28827760	rs6508769	C	T	0.153519	0.0344519	8.23e-06	-0.104697	0.163703	0.522462	19.8564
order.Methanobacteriales.id.120	Lactose Intolerance	7	10773932	rs73068003	T	G	-0.15814	0.0351803	8.45e-06	0.0543192	0.175698	0.757198	20.2063
order.Methanobacteriales.id.120	Lactose Intolerance	19	46439321	rs10424197	A	G	-0.111274	0.0247517	9.28e-06	-0.125528	0.122826	0.306779	20.2106
order.MollicutesRF9.id.11579	Lactose Intolerance	14	46519718	rs74603314	C	T	0.230767	0.0489701	2.28e-06	-0.151818	0.304441	0.618006	22.2068
order.MollicutesRF9.id.11579	Lactose Intolerance	3	3771148	rs76373661	A	G	0.0908218	0.0202986	5.16e-06	-0.116905	0.168436	0.487642	20.0193
order.MollicutesRF9.id.11579	Lactose Intolerance	3	165846506	rs13100746	T	C	0.0638979	0.0142685	7.29e-06	0.060556	0.119819	0.613282	20.0546
order.MollicutesRF9.id.11579	Lactose Intolerance	7	82536037	rs17235252	C	T	-0.122002	0.0255463	2.16e-06	-0.0351609	0.200216	0.860597	22.8076
order.MollicutesRF9.id.11579	Lactose Intolerance	1	109845252	rs638542	A	G	-0.070592	0.0157049	5.17e-06	-0.152908	0.128176	0.232887	20.2041
order.MollicutesRF9.id.11579	Lactose Intolerance	11	112386785	rs949341	A	G	0.0656602	0.0147216	7.73e-06	-0.0211485	0.123294	0.863808	19.8926
order.MollicutesRF9.id.11579	Lactose Intolerance	10	3521459	rs515984	C	T	-0.0875451	0.0190685	6.61e-06	-0.0088407	0.158814	0.955607	21.078
order.MollicutesRF9.id.11579	Lactose Intolerance	5	17443654	rs7706512	A	G	0.0657351	0.0138979	2.27e-06	-0.0929068	0.11664	0.425726	22.3715
order.MollicutesRF9.id.11579	Lactose Intolerance	8	15406830	rs11779863	A	G	-0.0772768	0.0172171	6.69e-06	0.133827	0.142714	0.348385	20.1456
order.MollicutesRF9.id.11579	Lactose Intolerance	7	4105705	rs7801843	G	A	-0.0869495	0.0194509	9.47e-06	-0.231242	0.166053	0.163747	19.9826
order.MollicutesRF9.id.11579	Lactose Intolerance	1	61850864	rs12566890	G	T	-0.103134	0.0241775	8.11e-06	-0.117835	0.223993	0.598842	18.1961
order.MollicutesRF9.id.11579	Lactose Intolerance	3	184193482	rs3932485	T	C	0.0626209	0.0141623	9.93e-06	0.0494977	0.118299	0.675646	19.551
order.MollicutesRF9.id.11579	Lactose Intolerance	9	116711241	rs7853673	A	G	-0.0624389	0.0139833	6.73e-06	-0.15374	0.116897	0.188453	19.9386
order.NB1n.id.3953	Lactose Intolerance	14	39425971	rs72671304	C	T	0.172322	0.0370028	3.8e-06	0.183433	0.21698	0.397892	21.6876
order.NB1n.id.3953	Lactose Intolerance	5	10737802	rs267959	G	A	0.0988612	0.0209676	2.62e-06	-0.193667	0.124806	0.120722	22.2308
order.NB1n.id.3953	Lactose Intolerance	11	91589600	rs11606187	G	A	-0.154539	0.0326288	3.31e-06	0.194515	0.198315	0.326673	22.4324
order.NB1n.id.3953	Lactose Intolerance	10	98619568	rs7911787	T	G	-0.223071	0.0470232	3.39e-06	0.154937	0.259395	0.550306	22.504
order.NB1n.id.3953	Lactose Intolerance	2	234081324	rs13385922	C	T	0.0929494	0.0201348	3.97e-06	-0.132931	0.119636	0.266514	21.3107
order.NB1n.id.3953	Lactose Intolerance	15	81694972	rs4383094	C	T	0.149188	0.0320662	4.28e-06	-0.207843	0.182107	0.253736	21.6457
order.NB1n.id.3953	Lactose Intolerance	13	70306831	rs9542068	C	T	0.0990709	0.0218149	6.52e-06	0.143777	0.131321	0.273581	20.6245
order.NB1n.id.3953	Lactose Intolerance	15	97318671	rs60775321	C	T	-0.0962425	0.0213842	7.1e-06	-0.19191	0.127311	0.131705	20.2558
order.NB1n.id.3953	Lactose Intolerance	20	3405239	rs8126061	C	T	-0.159135	0.0351904	7.36e-06	0.172344	0.215371	0.423584	20.4496
order.NB1n.id.3953	Lactose Intolerance	2	200778866	rs166849	A	G	0.0911053	0.0202239	7.74e-06	0.102516	0.117824	0.384257	20.2934
order.NB1n.id.3953	Lactose Intolerance	7	1321675	rs60583455	C	T	0.108934	0.021177	2.6e-07	-0.164382	0.121617	0.176494	26.4604
order.NB1n.id.3953	Lactose Intolerance	8	18229020	rs2172426	T	C	-0.10212	0.0198947	3.17e-07	-0.0147567	0.118066	0.900534	26.348
order.NB1n.id.3953	Lactose Intolerance	10	2095726	rs11251024	A	G	0.104201	0.0206737	6.63e-07	0.0241928	0.122301	0.843191	25.4043
order.Pasteurellales.id.3688	Lactose Intolerance	6	55448491	rs9382510	T	C	-0.0881865	0.0169965	2.48e-07	-0.0341205	0.136805	0.803044	26.9207
order.Pasteurellales.id.3688	Lactose Intolerance	10	94306385	rs76022354	T	C	0.24289	0.0500406	1.83e-06	-0.233057	0.287564	0.417681	23.5599
order.Pasteurellales.id.3688	Lactose Intolerance	5	26531908	rs72756943	A	G	0.13988	0.0303029	3.35e-06	0.0257985	0.22201	0.907491	21.308
order.Pasteurellales.id.3688	Lactose Intolerance	9	105650242	rs78909003	C	T	-0.241159	0.0498372	2.05e-06	0.213425	0.258472	0.408964	23.4154
order.Pasteurellales.id.3688	Lactose Intolerance	22	26891808	rs4822728	C	T	0.0685479	0.0149032	4.72e-06	0.0949888	0.119528	0.42679	21.1557
order.Pasteurellales.id.3688	Lactose Intolerance	12	115491973	rs35510	G	A	0.122729	0.0264958	4.02e-06	0.139664	0.197536	0.479546	21.4557
order.Pasteurellales.id.3688	Lactose Intolerance	9	22718481	rs10965428	A	C	-0.119902	0.0258219	4.29e-06	0.152665	0.214417	0.476464	21.5614
order.Pasteurellales.id.3688	Lactose Intolerance	17	32862601	rs16970009	G	A	0.187381	0.0429572	7.32e-06	-0.206982	0.276862	0.454701	19.0275
order.Pasteurellales.id.3688	Lactose Intolerance	15	73477482	rs12050685	G	A	-0.0670948	0.015239	9.19e-06	-0.213882	0.117874	0.0696	19.385
order.Pasteurellales.id.3688	Lactose Intolerance	3	97972214	rs73139353	C	A	-0.222573	0.0484634	8.71e-06	-0.0785659	0.283624	0.781774	21.0919
order.Pasteurellales.id.3688	Lactose Intolerance	17	64535013	rs9895850	C	T	-0.176406	0.041017	9.08e-06	-0.36393	0.262543	0.165695	18.497
order.Pasteurellales.id.3688	Lactose Intolerance	16	48742489	rs111582866	A	G	-0.113957	0.0256403	7.07e-06	-0.154918	0.192044	0.419849	19.7532
order.Pasteurellales.id.3688	Lactose Intolerance	16	84977389	rs9938097	C	T	-0.0710386	0.0158024	8.23e-06	-0.109204	0.125699	0.384969	20.2088
order.Rhodospirillales.id.2667	Lactose Intolerance	15	61775734	rs11630875	C	T	0.0945198	0.0202139	3.7e-06	0.032669	0.152035	0.829862	21.8649
order.Rhodospirillales.id.2667	Lactose Intolerance	3	13726736	rs9813022	G	A	-0.0830795	0.0162642	3.07e-07	-0.178251	0.127093	0.160761	26.093
order.Rhodospirillales.id.2667	Lactose Intolerance	2	169033340	rs76784716	G	A	0.136039	0.0284399	1.31e-06	0.540292	0.230763	0.0192154	22.8808
order.Rhodospirillales.id.2667	Lactose Intolerance	2	225633812	rs3754624	T	C	0.094128	0.0198389	2.68e-06	-0.251307	0.148874	0.0914026	22.5114
order.Rhodospirillales.id.2667	Lactose Intolerance	5	27945645	rs1549633	C	A	0.0996735	0.0216667	3.88e-06	0.298747	0.163951	0.0684295	21.1629
order.Rhodospirillales.id.2667	Lactose Intolerance	8	131958403	rs7001029	T	C	0.120726	0.0260989	2.83e-06	-0.253673	0.203183	0.21185	21.397
order.Rhodospirillales.id.2667	Lactose Intolerance	5	119372737	rs1035406	A	G	-0.114725	0.0247994	4.07e-06	0.116904	0.18277	0.522416	21.401
order.Rhodospirillales.id.2667	Lactose Intolerance	10	2670553	rs4278423	C	T	0.105215	0.0233778	3.98e-06	-0.227151	0.178343	0.202778	20.2558
order.Rhodospirillales.id.2667	Lactose Intolerance	4	134248015	rs77304857	A	C	-0.0997433	0.0222166	6.02e-06	-0.00307938	0.166038	0.985203	20.1564
order.Rhodospirillales.id.2667	Lactose Intolerance	12	73139398	rs61933850	A	G	0.164663	0.0360285	7e-06	-0.336062	0.237565	0.157182	20.888
order.Rhodospirillales.id.2667	Lactose Intolerance	3	84471266	rs55876211	T	C	-0.0865002	0.0195197	7.87e-06	0.18701	0.149715	0.211628	19.6377
order.Rhodospirillales.id.2667	Lactose Intolerance	10	113419797	rs11591293	T	G	0.0722755	0.0158186	4.69e-06	-0.0555112	0.118437	0.639284	20.876
order.Rhodospirillales.id.2667	Lactose Intolerance	5	67577051	rs3730086	G	A	0.0800354	0.0178737	7.98e-06	0.0762831	0.138304	0.581248	20.0509
order.Selenomonadales.id.2165	Lactose Intolerance	7	22817571	rs4722181	G	T	0.0501306	0.0105798	2e-06	0.110533	0.115934	0.340384	22.4518
order.Selenomonadales.id.2165	Lactose Intolerance	10	115597993	rs4463806	C	T	-0.0543966	0.0129365	7.81e-06	0.0121497	0.137189	0.92943	17.6811
order.Selenomonadales.id.2165	Lactose Intolerance	10	5579818	rs9423647	A	G	0.047817	0.0105282	6.06e-06	0.0298906	0.116006	0.796666	20.628
order.Selenomonadales.id.2165	Lactose Intolerance	10	80086072	rs1649999	G	A	0.0748989	0.0166458	7.58e-06	-0.159171	0.18375	0.386361	20.2462
order.Selenomonadales.id.2165	Lactose Intolerance	7	75609677	rs1135612	A	G	0.0529785	0.0119177	9.26e-06	-0.246522	0.132706	0.0632175	19.7614
order.Selenomonadales.id.2165	Lactose Intolerance	9	124912908	rs61249479	C	A	0.0777075	0.0168628	2.95e-06	0.0208805	0.206705	0.919538	21.2357
order.Selenomonadales.id.2165	Lactose Intolerance	5	165266628	rs1643968	C	T	-0.0565284	0.0112298	4.15e-07	-0.0221858	0.126684	0.86098	25.339
order.Selenomonadales.id.2165	Lactose Intolerance	16	21249925	rs60274479	C	T	-0.0659623	0.0134137	1.16e-06	0.0892219	0.15202	0.557265	24.1822
order.Selenomonadales.id.2165	Lactose Intolerance	3	142135117	rs13086907	A	G	0.0625312	0.0131735	1.95e-06	0.0877266	0.140793	0.533226	22.5315
order.Selenomonadales.id.2165	Lactose Intolerance	4	17413426	rs73232831	A	G	-0.151829	0.0314932	1.87e-06	-0.27767	0.255336	0.276829	23.2421
order.Selenomonadales.id.2165	Lactose Intolerance	15	101245088	rs71405394	A	G	-0.114178	0.02405	2.17e-06	0.0317741	0.229507	0.889889	22.539
order.Verrucomicrobiales.id.4030	Lactose Intolerance	6	56341481	rs9349825	G	A	-0.0704036	0.0147128	2.54e-06	-0.000338766	0.132878	0.997966	22.8981
order.Verrucomicrobiales.id.4030	Lactose Intolerance	4	95027272	rs11729256	C	T	0.0749798	0.0150177	6.73e-07	0.0608193	0.132385	0.645938	24.9277
order.Verrucomicrobiales.id.4030	Lactose Intolerance	11	130280667	rs4936098	G	A	0.0648843	0.0135928	1.12e-06	0.140942	0.121162	0.244725	22.7856
order.Verrucomicrobiales.id.4030	Lactose Intolerance	4	100544188	rs74542928	C	T	0.112164	0.0236422	1.63e-06	-0.0967868	0.193757	0.617409	22.5076
order.Verrucomicrobiales.id.4030	Lactose Intolerance	16	81063149	rs2602429	T	C	0.0746844	0.0156194	2.58e-06	-0.122237	0.142878	0.392255	22.8628
order.Verrucomicrobiales.id.4030	Lactose Intolerance	10	5064327	rs4242783	A	G	0.0689292	0.0147693	2.64e-06	0.144487	0.132286	0.274731	21.7815
order.Verrucomicrobiales.id.4030	Lactose Intolerance	1	41074472	rs61779207	A	G	-0.0758309	0.0167762	6.72e-06	-0.125558	0.151249	0.406462	20.4318
order.Verrucomicrobiales.id.4030	Lactose Intolerance	18	49473635	rs117107102	G	A	0.204683	0.0431573	2.92e-06	0.332866	0.293936	0.257449	22.4934
order.Verrucomicrobiales.id.4030	Lactose Intolerance	15	97570657	rs12908520	A	G	0.0618926	0.0130946	2.17e-06	-0.0908881	0.117098	0.437647	22.3404
order.Verrucomicrobiales.id.4030	Lactose Intolerance	12	130309670	rs111862613	C	T	0.090699	0.0196746	3.74e-06	0.149716	0.158991	0.346364	21.2517
order.Verrucomicrobiales.id.4030	Lactose Intolerance	20	31867840	rs941682	A	G	-0.0631436	0.0143767	9.61e-06	0.224432	0.130195	0.0847415	19.2902
order.Victivallales.id.2254	Lactose Intolerance	1	11943792	rs72640280	G	A	0.220207	0.0486196	5.18e-06	0.453957	0.250744	0.0702269	20.5134
order.Victivallales.id.2254	Lactose Intolerance	21	21023966	rs2825714	G	A	-0.13741	0.0289246	1.72e-06	0.085614	0.163627	0.600815	22.5685
[truncated: 108 more rows]

## Sheet: Table S2
Table S2. IVs related to 196 Gut Microbiota taxa and Coeliac disease (locus-wide significance, P < 1.0×10-5)
exposure	outcome	chr	pos	SNP	effect_allele.exposure	other_allele.exposure	beta.exposure	se.exposure	pval.exposure	beta.outcome	se.outcome	pval.outcome	F_value
class.Actinobacteria.id.419	Coeliac disease	17	75348675	rs11655079	T	C	-0.0560674	0.0124286	6.44687e-06	0.028358	0.0305575	0.353397	20.3507
class.Actinobacteria.id.419	Coeliac disease	5	475408	rs11745923	G	T	0.0563759	0.0115529	1.06194e-06	-0.012936	0.0242307	0.593433	23.8124
class.Actinobacteria.id.419	Coeliac disease	1	114665485	rs12049045	A	G	0.0510452	0.0114325	8.00968e-06	-0.00254314	0.0243861	0.916942	19.9356
class.Actinobacteria.id.419	Coeliac disease	22	35567355	rs134366	G	A	0.111877	0.023501	1.93106e-06	0.0371329	0.0463492	0.423042	22.6624
class.Actinobacteria.id.419	Coeliac disease	2	161611969	rs1376754	G	A	0.0509242	0.0112503	5.9976e-06	0.0492328	0.023741	0.0381022	20.489
class.Actinobacteria.id.419	Coeliac disease	10	126110032	rs1515761	T	C	0.0762317	0.0169884	7.2138e-06	0.0656157	0.0454758	0.149056	20.1357
class.Actinobacteria.id.419	Coeliac disease	2	136616754	rs182549	C	T	0.111489	0.012066	2.46551e-20	-0.0578943	0.0243738	0.0175364	85.3772
class.Actinobacteria.id.419	Coeliac disease	11	71221248	rs4945008	A	G	0.0540741	0.0121393	8.41098e-06	0.0147982	0.024314	0.542769	19.8421
class.Actinobacteria.id.419	Coeliac disease	1	207003553	rs6660520	A	G	0.0711483	0.0134495	1.22306e-07	-0.0119209	0.026642	0.654553	27.9843
class.Actinobacteria.id.419	Coeliac disease	15	94852795	rs72767435	T	C	-0.126352	0.0273626	3.88024e-06	-0.006527	0.0523445	0.900766	21.3231
class.Actinobacteria.id.419	Coeliac disease	13	112859829	rs7322849	T	C	0.0944467	0.0192976	9.86966e-07	0.03457	0.0412592	0.402102	23.9534
class.Actinobacteria.id.419	Coeliac disease	8	65654844	rs80083040	T	G	0.155784	0.0348017	7.59363e-06	0.0608867	0.0575215	0.289826	20.0376
class.Actinobacteria.id.419	Coeliac disease	6	14617591	rs857444	C	T	0.0509553	0.011539	1.00591e-05	0.0496033	0.0243373	0.0415336	19.5002
class.Actinobacteria.id.419	Coeliac disease	7	95654718	rs961091	G	A	0.0501255	0.011255	8.443e-06	0.0213182	0.0245075	0.384375	19.8348
class.Alphaproteobacteria.id.2379	Coeliac disease	9	95517807	rs140912403	C	T	-0.160677	0.0317708	4.25031e-07	-0.00152766	0.0504184	0.975828	25.5772
class.Alphaproteobacteria.id.2379	Coeliac disease	2	75630344	rs34569731	A	G	0.0705145	0.0157564	7.63051e-06	-0.0235294	0.024557	0.337985	20.0283
class.Alphaproteobacteria.id.2379	Coeliac disease	3	176407911	rs62285697	C	T	0.0805256	0.0180912	8.54317e-06	0.000965959	0.027453	0.971931	19.8123
class.Alphaproteobacteria.id.2379	Coeliac disease	2	169033340	rs76784716	A	G	0.133271	0.0267738	6.43499e-07	-0.0398183	0.0374227	0.287322	24.7773
class.Alphaproteobacteria.id.2379	Coeliac disease	12	89471235	rs7960664	G	A	0.0969489	0.0215149	6.60182e-06	-0.0172944	0.0424503	0.683712	20.3053
class.Alphaproteobacteria.id.2379	Coeliac disease	3	13726736	rs9813022	A	G	-0.0751277	0.0153867	1.04667e-06	-0.0509439	0.0243551	0.0364636	23.8403
class.Bacilli.id.1673	Coeliac disease	12	100585559	rs11110282	A	G	-0.101189	0.0217379	3.24019e-06	0.0523973	0.0550757	0.341417	21.6688
class.Bacilli.id.1673	Coeliac disease	4	98049499	rs11730038	G	A	-0.0630747	0.0128717	9.57165e-07	0.0157084	0.0260331	0.546242	24.0124
class.Bacilli.id.1673	Coeliac disease	11	8332350	rs12797734	T	C	0.0572158	0.0126793	6.40571e-06	-0.000989783	0.0275971	0.97139	20.363
class.Bacilli.id.1673	Coeliac disease	3	64398863	rs13068444	A	G	0.0601035	0.0136407	1.05213e-05	-0.0154605	0.0308517	0.616284	19.4144
class.Bacilli.id.1673	Coeliac disease	2	231723657	rs1595463	C	A	0.0476864	0.0108547	1.1172e-05	0.00715459	0.0238566	0.764254	19.2998
class.Bacilli.id.1673	Coeliac disease	9	101101172	rs28564647	T	G	-0.0613034	0.0137579	8.35523e-06	0.0448635	0.0316993	0.156985	19.8548
class.Bacilli.id.1673	Coeliac disease	8	10143164	rs2952251	A	G	-0.0598868	0.0123903	1.3424e-06	0.0680608	0.028246	0.0159709	23.3615
class.Bacilli.id.1673	Coeliac disease	19	51959855	rs34989881	A	G	0.111056	0.0246039	6.36907e-06	-0.11888	0.0563934	0.0350268	20.374
class.Bacilli.id.1673	Coeliac disease	16	991253	rs35344081	G	A	0.0619529	0.0127066	1.08462e-06	0.0345253	0.0268414	0.198349	23.7718
class.Bacilli.id.1673	Coeliac disease	17	40835649	rs4028634	T	C	0.0520614	0.0109842	2.14056e-06	-0.0505507	0.0244861	0.0389736	22.4646
class.Bacilli.id.1673	Coeliac disease	4	7431487	rs4459992	T	C	0.0535854	0.0116362	4.12332e-06	-0.00680847	0.0252267	0.787243	21.2066
class.Bacilli.id.1673	Coeliac disease	1	200418805	rs57872228	C	T	-0.0714773	0.0146647	1.093e-06	0.0146843	0.0368402	0.690192	23.7569
class.Bacilli.id.1673	Coeliac disease	15	58738075	rs694949	A	G	-0.081146	0.0180042	6.57345e-06	0.0137071	0.0404538	0.734735	20.3135
class.Bacilli.id.1673	Coeliac disease	3	184371224	rs74663707	C	T	0.0979154	0.0224074	1.24368e-05	0.0425307	0.0485877	0.38139	19.095
class.Bacilli.id.1673	Coeliac disease	4	151687420	rs7666190	C	A	-0.104044	0.0247934	2.71133e-05	0.00498857	0.037231	0.893411	17.6102
class.Bacilli.id.1673	Coeliac disease	5	174173171	rs77558518	A	G	-0.107255	0.0222879	1.49242e-06	0.0157237	0.0400658	0.694728	23.1577
class.Bacilli.id.1673	Coeliac disease	7	36349586	rs78938557	T	C	0.108007	0.0232858	3.51224e-06	-0.139866	0.070981	0.0487843	21.5142
class.Bacilli.id.1673	Coeliac disease	13	24973509	rs9581006	C	T	0.225309	0.0467697	1.4543e-06	-0.0529541	0.0631943	0.402055	23.2075
class.Bacteroidia.id.912	Coeliac disease	10	39062269	rs11146701	A	G	0.0473596	0.010541	7.02616e-06	0.0133363	0.0248596	0.591638	20.1861
class.Bacteroidia.id.912	Coeliac disease	22	27433885	rs17343978	A	C	-0.0552057	0.0120278	4.43558e-06	0.00375607	0.0293966	0.898329	21.0668
class.Bacteroidia.id.912	Coeliac disease	2	53831026	rs2032750	T	C	-0.0508393	0.0106807	1.93683e-06	0.018935	0.0237844	0.425967	22.6567
class.Bacteroidia.id.912	Coeliac disease	3	195936789	rs4916508	G	A	-0.0466729	0.0105312	9.34266e-06	0.0305716	0.0239377	0.201557	19.6413
class.Bacteroidia.id.912	Coeliac disease	13	70523029	rs55773148	G	A	-0.121514	0.0236759	2.8611e-07	-0.0131044	0.0525403	0.803039	26.3413
class.Bacteroidia.id.912	Coeliac disease	8	70916181	rs62531359	T	G	0.0655728	0.0149891	1.21593e-05	0.00377756	0.0307614	0.902264	19.1381
class.Bacteroidia.id.912	Coeliac disease	9	136493820	rs62575403	C	T	0.140055	0.0311128	6.74706e-06	0.103629	0.0586918	0.0774551	20.2636
class.Bacteroidia.id.912	Coeliac disease	1	157495438	rs72706335	T	C	-0.22241	0.0493458	6.56994e-06	-0.0305514	0.0759658	0.687557	20.3145
class.Bacteroidia.id.912	Coeliac disease	17	6461200	rs73975615	G	A	-0.207018	0.0442633	2.91159e-06	0.0667237	0.138613	0.630255	21.874
class.Bacteroidia.id.912	Coeliac disease	3	89339527	rs7631304	G	A	-0.0645771	0.0132957	1.19193e-06	0.00153959	0.0333339	0.963161	23.5902
class.Bacteroidia.id.912	Coeliac disease	8	13110185	rs79585701	A	C	0.0646823	0.0149628	1.54014e-05	0.00294134	0.0338323	0.93072	18.6872
class.Bacteroidia.id.912	Coeliac disease	16	74290641	rs929878	C	T	-0.0548532	0.012153	6.37455e-06	-0.0392812	0.0289254	0.174458	20.3723
class.Betaproteobacteria.id.2867	Coeliac disease	3	70592215	rs11128180	A	G	0.0592944	0.0128769	4.13054e-06	-0.029612	0.0279957	0.290177	21.2033
class.Betaproteobacteria.id.2867	Coeliac disease	4	23588462	rs1511453	A	G	0.0923492	0.0199158	3.53541e-06	-0.0491765	0.0507923	0.332951	21.5016
class.Betaproteobacteria.id.2867	Coeliac disease	1	153240013	rs1928341	A	G	0.0525581	0.0110408	1.93249e-06	0.0171139	0.0240241	0.47624	22.661
class.Betaproteobacteria.id.2867	Coeliac disease	13	58689340	rs2321387	G	A	-0.0494596	0.0109424	6.18403e-06	-0.0419334	0.0239265	0.0796728	20.4304
class.Betaproteobacteria.id.2867	Coeliac disease	7	111285025	rs2613606	C	T	-0.0513106	0.0109091	2.55782e-06	-0.0282129	0.0240641	0.241033	22.1226
class.Betaproteobacteria.id.2867	Coeliac disease	9	104899117	rs320161	A	G	0.0572286	0.01262	5.7668e-06	0.0460813	0.0281606	0.101761	20.5641
class.Betaproteobacteria.id.2867	Coeliac disease	4	45642485	rs4033856	C	T	0.0832423	0.0167237	6.44075e-07	-0.00644067	0.0420021	0.878129	24.7756
class.Betaproteobacteria.id.2867	Coeliac disease	20	30596130	rs6087811	T	G	-0.0978177	0.0198522	8.3374e-07	-0.0533374	0.0395728	0.177714	24.2783
class.Betaproteobacteria.id.2867	Coeliac disease	5	173497796	rs62395635	T	C	0.109741	0.0236	3.3188e-06	0.0798721	0.0493991	0.105905	21.6228
class.Betaproteobacteria.id.2867	Coeliac disease	15	56786407	rs75242906	C	T	-0.121083	0.028075	1.61162e-05	-0.0869137	0.0431289	0.0438834	18.6007
class.Clostridia.id.1859	Coeliac disease	12	5942519	rs10774377	A	G	0.052659	0.0113858	3.74674e-06	-0.0351268	0.0240362	0.143903	21.3902
class.Clostridia.id.1859	Coeliac disease	21	40703251	rs112334273	G	A	0.0641008	0.0127404	4.87124e-07	-0.030761	0.0264941	0.245622	25.3141
class.Clostridia.id.1859	Coeliac disease	4	7420184	rs13105690	T	C	-0.0529097	0.011818	7.56812e-06	-0.041824	0.0263266	0.112138	20.044
class.Clostridia.id.1859	Coeliac disease	5	149077788	rs13179700	T	C	0.0511937	0.0109569	2.97858e-06	0.00831796	0.0249533	0.738877	21.8303
class.Clostridia.id.1859	Coeliac disease	5	105060362	rs1842454	G	A	-0.0547202	0.0127338	1.72944e-05	-0.0444355	0.0303693	0.143419	18.4662
class.Clostridia.id.1859	Coeliac disease	14	52494072	rs2273429	A	G	-0.0724037	0.0153105	2.256e-06	-0.00309032	0.0387948	0.936509	22.3637
class.Clostridia.id.1859	Coeliac disease	3	89268714	rs6797343	G	T	0.0592279	0.0134556	1.07397e-05	0.00535694	0.0300749	0.858629	19.3751
class.Clostridia.id.1859	Coeliac disease	4	161507301	rs6814436	T	C	0.0739995	0.0150815	9.26523e-07	0.00853536	0.0339859	0.801703	24.0751
class.Clostridia.id.1859	Coeliac disease	4	152131744	rs6815608	T	C	0.103803	0.0210883	8.55279e-07	-0.00690027	0.0331789	0.835251	24.2292
class.Clostridia.id.1859	Coeliac disease	5	35770550	rs72738886	T	C	0.086617	0.0190393	5.38028e-06	0.0115086	0.0447336	0.796971	20.6969
class.Coriobacteriia.id.809	Coeliac disease	15	86433579	rs11073596	T	G	0.0510212	0.0114339	8.10966e-06	0.0112408	0.0245061	0.646453	19.9118
class.Coriobacteriia.id.809	Coeliac disease	10	1922731	rs11250875	T	C	0.06075	0.0130939	3.49138e-06	-0.00861788	0.0287917	0.764698	21.5256
class.Coriobacteriia.id.809	Coeliac disease	17	8121332	rs11656361	A	C	0.0773006	0.017553	1.06348e-05	-0.0553362	0.0307226	0.0716787	19.3939
class.Coriobacteriia.id.809	Coeliac disease	19	52895166	rs12974142	G	A	0.0789796	0.0177205	8.3127e-06	-0.0477876	0.0465868	0.304998	19.8646
class.Coriobacteriia.id.809	Coeliac disease	7	105084680	rs13307134	C	T	0.0565686	0.0126265	7.45877e-06	-0.0661271	0.0316849	0.0368859	20.0718
class.Coriobacteriia.id.809	Coeliac disease	5	90471451	rs1397793	G	A	-0.0498855	0.0112446	9.1485e-06	-0.0213904	0.0259908	0.410509	19.6815
class.Coriobacteriia.id.809	Coeliac disease	12	11494021	rs1816223	A	G	-0.0586265	0.0129006	5.50697e-06	0.0256957	0.029521	0.38407	20.6523
class.Coriobacteriia.id.809	Coeliac disease	1	176571431	rs240104	T	C	-0.0603429	0.0126849	1.96432e-06	-0.00656505	0.026357	0.803298	22.6296
class.Coriobacteriia.id.809	Coeliac disease	3	11654412	rs2442778	G	A	-0.116408	0.0258545	6.71785e-06	0.0445877	0.0534864	0.404491	20.2719
class.Coriobacteriia.id.809	Coeliac disease	9	136512906	rs3025411	A	G	0.0926543	0.0209468	9.71963e-06	-0.0532179	0.0387179	0.169286	19.5657
class.Coriobacteriia.id.809	Coeliac disease	17	37376685	rs34739816	G	T	0.0965017	0.0207666	3.36847e-06	-0.105771	0.050866	0.0375803	21.5943
class.Coriobacteriia.id.809	Coeliac disease	20	62072077	rs67561917	A	G	-0.0714367	0.0154113	3.56362e-06	-0.0345305	0.0307111	0.260858	21.4863
class.Coriobacteriia.id.809	Coeliac disease	10	65799217	rs719099	A	G	0.0778402	0.0155815	5.86301e-07	-0.00836339	0.0398234	0.833658	24.9568
class.Coriobacteriia.id.809	Coeliac disease	14	39660509	rs8010111	G	A	-0.103377	0.0229286	6.52454e-06	-0.0430702	0.0433685	0.32065	20.3278
class.Deltaproteobacteria.id.3087	Coeliac disease	11	10658735	rs1035691	A	G	-0.055176	0.0121602	5.69432e-06	-0.033846	0.0242548	0.162884	20.5883
class.Deltaproteobacteria.id.3087	Coeliac disease	10	11855599	rs11599763	T	C	-0.0544219	0.0117397	3.55681e-06	-0.0164155	0.0243482	0.500185	21.49
class.Deltaproteobacteria.id.3087	Coeliac disease	18	69312914	rs17084793	G	A	-0.0710762	0.015953	8.37582e-06	-0.00666229	0.0337996	0.843741	19.8501
class.Deltaproteobacteria.id.3087	Coeliac disease	9	81834426	rs17791387	A	G	-0.0735881	0.0154246	1.83476e-06	-0.0444296	0.0402195	0.269299	22.7607
class.Deltaproteobacteria.id.3087	Coeliac disease	1	203991605	rs2692012	A	G	0.110335	0.0253336	1.32895e-05	-0.0139543	0.0524074	0.790034	18.9685
class.Deltaproteobacteria.id.3087	Coeliac disease	21	45064961	rs2838334	G	A	0.0561722	0.0124124	6.02556e-06	-0.00225842	0.0248773	0.927666	20.4801
class.Deltaproteobacteria.id.3087	Coeliac disease	2	233929283	rs3935584	C	T	-0.0523485	0.011566	6.00971e-06	-0.0297636	0.0237782	0.210673	20.4851
class.Deltaproteobacteria.id.3087	Coeliac disease	17	2856662	rs4506934	C	T	-0.0936514	0.02012	3.24559e-06	-0.0273242	0.0369116	0.459142	21.6656
class.Deltaproteobacteria.id.3087	Coeliac disease	8	57867671	rs55744759	A	G	-0.0779693	0.0170738	4.95709e-06	-0.0270364	0.0374759	0.470642	20.8538
class.Deltaproteobacteria.id.3087	Coeliac disease	20	33694801	rs6058181	C	T	0.0825716	0.0165958	6.50983e-07	-0.000523388	0.032017	0.986957	24.755
class.Deltaproteobacteria.id.3087	Coeliac disease	15	96161065	rs62020470	A	G	-0.0585411	0.0129358	6.02539e-06	0.0330191	0.0309393	0.285872	20.4801
class.Deltaproteobacteria.id.3087	Coeliac disease	16	71541641	rs9928243	C	A	-0.0538457	0.0117718	4.78201e-06	-0.00588795	0.023706	0.803846	20.9227
class.Erysipelotrichia.id.2147	Coeliac disease	5	3002546	rs1074800	A	G	0.0492438	0.010887	6.09235e-06	-0.0235991	0.0239853	0.325165	20.459
class.Erysipelotrichia.id.2147	Coeliac disease	10	133897233	rs10781552	C	T	-0.0552212	0.0116074	1.96096e-06	0.0391025	0.0264098	0.138712	22.6329
class.Erysipelotrichia.id.2147	Coeliac disease	13	40385457	rs17530232	A	G	0.10305	0.0224648	4.49263e-06	-0.0107422	0.0527711	0.838696	21.0423
class.Erysipelotrichia.id.2147	Coeliac disease	1	64139196	rs1884466	C	T	-0.0475363	0.0106939	8.78102e-06	-0.0317888	0.0237929	0.181528	19.7598
class.Erysipelotrichia.id.2147	Coeliac disease	3	195793712	rs2300774	G	A	0.0524152	0.0106784	9.17591e-07	-0.0127542	0.0237967	0.591984	24.0937
class.Erysipelotrichia.id.2147	Coeliac disease	1	97457427	rs290833	T	G	-0.0497374	0.0111376	7.9808e-06	-0.0489435	0.0237996	0.0397356	19.9425
class.Erysipelotrichia.id.2147	Coeliac disease	17	70327224	rs35161940	T	C	-0.0806041	0.0167641	1.52343e-06	-0.0303669	0.0382923	0.427762	23.1182
class.Erysipelotrichia.id.2147	Coeliac disease	14	48997206	rs4078432	C	T	-0.0608929	0.0133764	5.30679e-06	0.0456708	0.0312921	0.144427	20.7232
class.Erysipelotrichia.id.2147	Coeliac disease	14	80357610	rs56970041	T	G	0.0724144	0.0164471	1.06823e-05	-0.0245116	0.0496345	0.621418	19.3854
class.Erysipelotrichia.id.2147	Coeliac disease	8	38803551	rs62504403	C	T	0.0681159	0.0127883	1.00175e-07	0.00770448	0.0297719	0.795802	28.3706
class.Erysipelotrichia.id.2147	Coeliac disease	18	5830507	rs7234058	T	C	-0.0945759	0.0194091	1.10047e-06	0.000543155	0.0412522	0.989495	23.7438
class.Erysipelotrichia.id.2147	Coeliac disease	8	2954952	rs7826267	T	G	-0.0839071	0.0199131	2.51256e-05	0.00302423	0.0481647	0.949934	17.755
class.Erysipelotrichia.id.2147	Coeliac disease	14	56156504	rs8003149	C	T	0.0538798	0.0116888	4.03592e-06	-0.043263	0.025089	0.0846389	21.2477
class.Gammaproteobacteria.id.3303	Coeliac disease	12	43572952	rs11181912	G	A	-0.0579153	0.0118796	1.08714e-06	0.0381713	0.0252477	0.130567	23.7673
class.Gammaproteobacteria.id.3303	Coeliac disease	1	186502694	rs12404135	A	G	-0.0788843	0.0172415	4.75643e-06	0.0564312	0.0447185	0.206976	20.9329
class.Gammaproteobacteria.id.3303	Coeliac disease	10	48385682	rs2234691	T	C	0.0762905	0.0171962	9.14426e-06	-0.0278624	0.0355951	0.433768	19.6823
class.Gammaproteobacteria.id.3303	Coeliac disease	2	167986992	rs6706173	A	C	0.074251	0.0146392	3.93548e-07	-0.0061272	0.0343441	0.858404	25.7257
class.Gammaproteobacteria.id.3303	Coeliac disease	3	18615903	rs75101789	C	T	0.0729012	0.0163003	7.73476e-06	0.005792	0.0421647	0.890742	20.0023
class.Gammaproteobacteria.id.3303	Coeliac disease	18	48185248	rs79795896	A	G	-0.15921	0.0351373	5.86833e-06	0.0809669	0.0557112	0.146132	20.5307
class.Gammaproteobacteria.id.3303	Coeliac disease	6	137612554	rs9494710	C	T	-0.0549673	0.0120924	5.47778e-06	0.00785002	0.0250986	0.754458	20.6625
class.Lentisphaeria.id.2250	Coeliac disease	15	101242690	rs1002941	G	A	0.105025	0.0233484	6.85439e-06	0.0389061	0.0275756	0.158278	20.2334
class.Lentisphaeria.id.2250	Coeliac disease	7	146795379	rs11770843	C	T	0.109431	0.0234879	3.17698e-06	0.0228339	0.0253439	0.36761	21.7066
class.Lentisphaeria.id.2250	Coeliac disease	15	25162535	rs17114848	G	A	0.152377	0.0324332	2.62487e-06	-0.0423595	0.0396543	0.285422	22.0729
class.Lentisphaeria.id.2250	Coeliac disease	13	20687179	rs2031282	A	G	0.122369	0.0270329	5.99274e-06	0.0100631	0.0314925	0.749318	20.4905
class.Lentisphaeria.id.2250	Coeliac disease	21	21023966	rs2825714	A	G	-0.13741	0.0289246	2.02778e-06	0.0157628	0.0315468	0.617312	22.5685
class.Lentisphaeria.id.2250	Coeliac disease	9	111086170	rs62570196	C	T	-0.21635	0.0439866	8.71847e-07	-0.00675254	0.0590485	0.908956	24.1922
class.Lentisphaeria.id.2250	Coeliac disease	1	11943792	rs72640280	A	G	0.220207	0.0486196	5.92141e-06	0.0909086	0.0522716	0.0820068	20.5134
class.Lentisphaeria.id.2250	Coeliac disease	20	61394262	rs77599476	A	G	0.230292	0.0480168	1.61812e-06	-0.0340766	0.0527578	0.51834	23.0022
class.Melainabacteria.id.1589	Coeliac disease	14	107061448	rs10148250	G	A	0.0861928	0.0193381	8.30537e-06	-0.0286603	0.0246165	0.244314	19.8662
class.Melainabacteria.id.1589	Coeliac disease	9	26184578	rs10738747	G	A	0.0814624	0.0184409	9.98586e-06	0.00591649	0.0239153	0.804603	19.5141
class.Melainabacteria.id.1589	Coeliac disease	16	80493705	rs11150282	T	C	0.0989488	0.0196972	5.07376e-07	-0.00668193	0.0247121	0.786859	25.2356
class.Melainabacteria.id.1589	Coeliac disease	9	24648997	rs113884518	T	C	-0.205352	0.0454982	6.37947e-06	0.00230776	0.0770775	0.976114	20.3708
class.Melainabacteria.id.1589	Coeliac disease	17	53906328	rs28678345	T	C	0.214848	0.0470878	5.04954e-06	0.109302	0.0550157	0.0469505	20.8184
class.Melainabacteria.id.1589	Coeliac disease	11	2937631	rs367480	G	A	-0.083758	0.0185796	6.54217e-06	-0.00323849	0.0248369	0.896258	20.3226
class.Melainabacteria.id.1589	Coeliac disease	9	115975389	rs4129395	G	A	0.0896187	0.0185106	1.28873e-06	0.0134363	0.0236598	0.570104	23.44
class.Melainabacteria.id.1589	Coeliac disease	18	1008278	rs789069	A	C	-0.103539	0.0234287	9.90038e-06	0.0100445	0.033886	0.766909	19.5305
class.Melainabacteria.id.1589	Coeliac disease	15	100747683	rs79790072	T	C	0.226722	0.0487841	3.36052e-06	-0.108844	0.069249	0.116003	21.5989
class.Melainabacteria.id.1589	Coeliac disease	3	14306949	rs9864379	T	C	-0.159735	0.0292553	4.76077e-08	0.00117264	0.0334876	0.972066	29.8118
class.Methanobacteria.id.119	Coeliac disease	2	125440268	rs10202904	T	G	-0.121754	0.0235357	2.30182e-07	-0.0118562	0.0242055	0.624266	26.7615
class.Methanobacteria.id.119	Coeliac disease	19	46439321	rs10424197	G	A	-0.111274	0.0247517	6.9367e-06	0.0536393	0.0273497	0.0498517	20.2106
class.Methanobacteria.id.119	Coeliac disease	3	2086167	rs4257531	G	A	0.164498	0.0364959	6.56556e-06	-0.117656	0.0399235	0.00320848	20.3158
class.Methanobacteria.id.119	Coeliac disease	3	15013348	rs62241835	G	T	-0.203385	0.0417931	1.13601e-06	0.0137082	0.0835764	0.869715	23.6827
class.Methanobacteria.id.119	Coeliac disease	19	28827760	rs6508769	T	C	0.153519	0.0344519	8.34848e-06	0.0720984	0.0333638	0.0306973	19.8564
class.Methanobacteria.id.119	Coeliac disease	7	10773932	rs73068003	G	T	-0.15814	0.0351803	6.95248e-06	0.0314205	0.0403427	0.436075	20.2063
class.Methanobacteria.id.119	Coeliac disease	13	41956181	rs73457410	A	G	0.21534	0.0436695	8.17584e-07	0.0233571	0.0481559	0.627654	24.316
class.Methanobacteria.id.119	Coeliac disease	12	21338861	rs75208022	C	T	-0.227245	0.048763	3.15922e-06	0.0272225	0.0404228	0.500665	21.7173
class.Methanobacteria.id.119	Coeliac disease	4	104418307	rs894996	C	A	0.216999	0.0449076	1.35081e-06	-0.0199433	0.0467052	0.669377	23.3495
class.Mollicutes.id.3920	Coeliac disease	8	59440824	rs10108398	G	A	0.0769142	0.0153953	5.85431e-07	0.0264399	0.0265171	0.318721	24.9596
class.Mollicutes.id.3920	Coeliac disease	2	157532549	rs11890098	A	G	0.074438	0.0153389	1.21666e-06	-0.0297733	0.0264314	0.259981	23.5507
class.Mollicutes.id.3920	Coeliac disease	1	61850864	rs12566890	T	G	-0.101147	0.0230978	1.19186e-05	-0.000423127	0.0351147	0.990386	19.1763
class.Mollicutes.id.3920	Coeliac disease	14	97159674	rs17214486	C	A	0.06099	0.0135623	6.8908e-06	0.0134134	0.0255125	0.599055	20.2233
class.Mollicutes.id.3920	Coeliac disease	7	79490250	rs2464826	A	C	0.0944239	0.0211806	8.27141e-06	0.0325535	0.0378381	0.389604	19.8741
class.Mollicutes.id.3920	Coeliac disease	15	95309676	rs28537087	G	A	0.0820873	0.0188312	1.30588e-05	0.0247032	0.0276024	0.370805	19.0019
class.Mollicutes.id.3920	Coeliac disease	1	109965986	rs3768491	A	G	-0.0681052	0.0149061	4.90185e-06	0.0340991	0.0260506	0.190549	20.8753
class.Mollicutes.id.3920	Coeliac disease	13	73170489	rs4885016	T	C	-0.0819606	0.0181628	6.40509e-06	0.0324975	0.0348928	0.351671	20.3632
class.Mollicutes.id.3920	Coeliac disease	20	16259524	rs6043847	T	C	-0.114937	0.0248606	3.77745e-06	0.0753366	0.0503858	0.134863	21.3746
class.Mollicutes.id.3920	Coeliac disease	11	47103877	rs72901605	T	C	-0.0841852	0.0178119	2.286e-06	0.00217917	0.0372672	0.953371	22.3383
class.Mollicutes.id.3920	Coeliac disease	14	46519718	rs74603314	T	C	0.221639	0.0462918	1.68555e-06	0.0574054	0.0605286	0.342926	22.9238
class.Mollicutes.id.3920	Coeliac disease	11	108439087	rs78169027	A	G	-0.108283	0.0237289	5.03478e-06	0.0896023	0.0501954	0.0742506	20.824
class.Negativicutes.id.2164	Coeliac disease	7	75609677	rs1135612	G	A	0.0529785	0.0119177	8.77389e-06	-0.0182573	0.02925	0.532509	19.7614
class.Negativicutes.id.2164	Coeliac disease	3	142135117	rs13086907	G	A	0.0625312	0.0131735	2.06721e-06	0.00185096	0.0285267	0.948266	22.5315
class.Negativicutes.id.2164	Coeliac disease	5	165266628	rs1643968	T	C	-0.0565284	0.0112298	4.80887e-07	0.00154952	0.0246765	0.949931	25.339
class.Negativicutes.id.2164	Coeliac disease	10	80086072	rs1649999	A	G	0.0748989	0.0166458	6.809e-06	0.00463876	0.0402908	0.908341	20.2462
class.Negativicutes.id.2164	Coeliac disease	21	34377485	rs2834062	A	G	0.0489057	0.0108842	7.01313e-06	0.0178227	0.0260629	0.49408	20.1897
class.Negativicutes.id.2164	Coeliac disease	10	115597993	rs4463806	T	C	-0.0543966	0.0129365	2.61211e-05	-0.0677593	0.0300803	0.0242834	17.6811
class.Negativicutes.id.2164	Coeliac disease	7	22817571	rs4722181	T	G	0.0501306	0.0105798	2.15486e-06	-0.000208369	0.0237011	0.992985	22.4518
class.Negativicutes.id.2164	Coeliac disease	16	21249925	rs60274479	T	C	-0.0659623	0.0134137	8.76408e-07	-0.033453	0.0297779	0.261261	24.1822
class.Negativicutes.id.2164	Coeliac disease	9	124912908	rs61249479	A	C	0.0777075	0.0168628	4.06137e-06	-0.0538931	0.0326762	0.0990855	21.2357
class.Negativicutes.id.2164	Coeliac disease	15	101245088	rs71405394	G	A	-0.114178	0.02405	2.05919e-06	-0.109611	0.046789	0.019147	22.539
class.Negativicutes.id.2164	Coeliac disease	4	17413426	rs73232831	G	A	-0.151829	0.0314932	1.42835e-06	0.0473563	0.0643005	0.461437	23.2421
class.Negativicutes.id.2164	Coeliac disease	10	5579818	rs9423647	G	A	0.047817	0.0105282	5.57748e-06	-0.0175183	0.023812	0.461918	20.628
class.Verrucomicrobiae.id.4029	Coeliac disease	12	130309670	rs111862613	T	C	0.090699	0.0196746	4.02761e-06	-0.0223592	0.0314923	0.477712	21.2517
class.Verrucomicrobiae.id.4029	Coeliac disease	18	49473635	rs117107102	A	G	0.204683	0.0431573	2.10865e-06	-0.0592351	0.0565648	0.295003	22.4934
class.Verrucomicrobiae.id.4029	Coeliac disease	4	95027272	rs11729256	T	C	0.0749798	0.0150177	5.95195e-07	-0.0382654	0.0315295	0.224886	24.9277
class.Verrucomicrobiae.id.4029	Coeliac disease	15	97570657	rs12908520	G	A	0.0618926	0.0130946	2.28353e-06	-0.0332213	0.0238474	0.163596	22.3404
class.Verrucomicrobiae.id.4029	Coeliac disease	16	81063149	rs2602429	C	T	0.0746844	0.0156194	1.73987e-06	-0.0425436	0.0270145	0.115293	22.8628
class.Verrucomicrobiae.id.4029	Coeliac disease	10	5064327	rs4242783	G	A	0.0689292	0.0147693	3.05538e-06	0.00844726	0.0262888	0.747963	21.7815
class.Verrucomicrobiae.id.4029	Coeliac disease	11	130280667	rs4936098	A	G	0.0648843	0.0135928	1.81119e-06	-0.00671183	0.0247863	0.786555	22.7856
class.Verrucomicrobiae.id.4029	Coeliac disease	1	41074472	rs61779207	G	A	-0.0758309	0.0167762	6.1794e-06	0.0151865	0.0285723	0.595064	20.4318
class.Verrucomicrobiae.id.4029	Coeliac disease	4	100544188	rs74542928	T	C	0.112164	0.0236422	2.09314e-06	-0.0156865	0.0560929	0.779744	22.5076
class.Verrucomicrobiae.id.4029	Coeliac disease	6	56341481	rs9349825	A	G	-0.0704036	0.0147128	1.70821e-06	-0.003868	0.030076	0.897668	22.8981
class.Verrucomicrobiae.id.4029	Coeliac disease	20	31867840	rs941682	G	A	-0.0631436	0.0143767	1.12279e-05	-0.0409557	0.0265448	0.122858	19.2902
family.Acidaminococcaceae.id.2166	Coeliac disease	6	158647999	rs262812	T	C	-0.065675	0.0142257	3.89968e-06	0.00819178	0.0256093	0.749062	21.3135
family.Acidaminococcaceae.id.2166	Coeliac disease	9	107117653	rs2933324	A	G	-0.0662557	0.0140257	2.3137e-06	0.00128617	0.0283163	0.963771	22.3152
family.Acidaminococcaceae.id.2166	Coeliac disease	20	61991833	rs45497800	T	C	-0.117863	0.0257351	4.65311e-06	-0.00561468	0.0339632	0.868695	20.975
family.Acidaminococcaceae.id.2166	Coeliac disease	11	114701288	rs6589457	A	G	0.165911	0.0349516	2.06581e-06	-0.00712982	0.0547203	0.896332	22.5328
family.Acidaminococcaceae.id.2166	Coeliac disease	6	5723181	rs6923842	T	C	-0.0796106	0.0169192	2.53457e-06	0.00541708	0.0370738	0.88383	22.1401
family.Acidaminococcaceae.id.2166	Coeliac disease	3	186553389	rs74540770	G	A	-0.108969	0.0243533	7.65843e-06	-0.00366228	0.0441487	0.933889	20.0213
family.Acidaminococcaceae.id.2166	Coeliac disease	3	18462531	rs78702810	T	C	-0.143755	0.0323244	8.69686e-06	0.0036867	0.0389376	0.924567	19.7782
family.Actinomycetaceae.id.421	Coeliac disease	9	76394568	rs2889192	G	T	0.0887537	0.0195009	5.33223e-06	0.0345835	0.0333863	0.300269	20.7141
family.Actinomycetaceae.id.421	Coeliac disease	6	67207371	rs34583783	G	T	0.123756	0.026427	2.828e-06	0.0682492	0.0488583	0.162449	21.9299
family.Actinomycetaceae.id.421	Coeliac disease	6	133007480	rs35011108	A	G	0.241826	0.0503796	1.58599e-06	-0.00589057	0.0471119	0.900497	23.0408
family.Actinomycetaceae.id.421	Coeliac disease	6	169224781	rs4073240	G	A	0.0747546	0.0164684	5.64447e-06	0.00745002	0.0241661	0.757867	20.6051
family.Alcaligenaceae.id.2875	Coeliac disease	9	82485327	rs112135816	T	G	-0.0775052	0.0171554	6.24735e-06	0.0292025	0.0495207	0.55539	20.4109
family.Alcaligenaceae.id.2875	Coeliac disease	5	104233461	rs1153990	A	G	-0.058727	0.0128306	4.71434e-06	-0.00573288	0.0254829	0.822003	20.95
family.Alcaligenaceae.id.2875	Coeliac disease	16	85945839	rs147968	C	T	0.0489475	0.0110321	9.12925e-06	-0.0193271	0.0237147	0.415081	19.6855
family.Alcaligenaceae.id.2875	Coeliac disease	15	71522509	rs28480294	T	C	-0.0516967	0.0115503	7.61345e-06	0.0272538	0.0247766	0.271339	20.0326
family.Alcaligenaceae.id.2875	Coeliac disease	4	45642485	rs4033856	C	T	0.081834	0.0168931	1.27108e-06	-0.00644067	0.0420021	0.878129	23.4665
family.Alcaligenaceae.id.2875	Coeliac disease	2	239900775	rs62191117	A	G	0.0684302	0.0133636	3.04497e-07	-0.00652872	0.0292515	0.823385	26.221
family.Alcaligenaceae.id.2875	Coeliac disease	5	173497796	rs62395635	T	C	0.110583	0.0238514	3.54666e-06	0.0798721	0.0493991	0.105905	21.4955
family.Alcaligenaceae.id.2875	Coeliac disease	7	104214487	rs6969323	A	C	-0.0593564	0.0129137	4.29839e-06	0.016657	0.0285252	0.559263	21.127
family.Alcaligenaceae.id.2875	Coeliac disease	11	20763367	rs74776516	T	G	-0.0944052	0.0213287	9.59014e-06	-0.0103025	0.0468054	0.825783	19.5914
family.Alcaligenaceae.id.2875	Coeliac disease	3	70588939	rs7638039	T	C	0.0603335	0.0127779	2.33867e-06	-0.0337593	0.0275321	0.22013	22.2946
family.Alcaligenaceae.id.2875	Coeliac disease	13	58545246	rs9537886	A	C	-0.0570888	0.0110683	2.49749e-07	-0.0390489	0.0238705	0.101868	26.6038
family.Bacteroidaceae.id.917	Coeliac disease	1	10644351	rs11585893	A	G	-0.0740746	0.0147633	5.2356e-07	0.0135898	0.027708	0.623804	25.175
family.Bacteroidaceae.id.917	Coeliac disease	6	41519430	rs13207588	A	G	-0.059205	0.0131195	6.39901e-06	-0.0234966	0.0298516	0.431215	20.365
family.Bacteroidaceae.id.917	Coeliac disease	1	102960989	rs1340391	T	C	-0.0592004	0.0132244	7.58422e-06	0.014337	0.0346834	0.679337	20.0399
family.Bacteroidaceae.id.917	Coeliac disease	19	24342250	rs17619981	T	G	0.0880978	0.0187002	2.46434e-06	-0.0327067	0.034563	0.344	22.1941
family.Bacteroidaceae.id.917	Coeliac disease	14	22045949	rs2023437	T	C	-0.0782324	0.0167634	3.05836e-06	0.00484166	0.0360621	0.893198	21.7796
family.Bacteroidaceae.id.917	Coeliac disease	3	77215327	rs66710942	C	T	0.0488038	0.0107412	5.53011e-06	-0.0119368	0.0237426	0.615134	20.6443
family.Bacteroidaceae.id.917	Coeliac disease	3	10593224	rs6795673	C	T	0.0538565	0.0105251	3.1052e-07	-0.023488	0.023687	0.321395	26.1832
family.Bacteroidaceae.id.917	Coeliac disease	13	24910476	rs9507307	C	T	0.0604456	0.0129128	2.85389e-06	-0.0130518	0.0275511	0.635692	21.9124
family.BacteroidalesS24.7group.id.11173	Coeliac disease	6	151515172	rs10872669	A	G	-0.123071	0.0275665	8.02584e-06	0.0987527	0.0407771	0.0154451	19.9317
family.BacteroidalesS24.7group.id.11173	Coeliac disease	1	242767252	rs12748533	G	T	-0.0821108	0.0172701	1.9892e-06	0.0537397	0.02628	0.0408649	22.6054
family.BacteroidalesS24.7group.id.11173	Coeliac disease	2	53139362	rs17043785	T	C	-0.176187	0.0347133	3.86507e-07	0.0142799	0.0416378	0.731633	25.7606
family.BacteroidalesS24.7group.id.11173	Coeliac disease	3	158653545	rs61508842	T	C	0.122574	0.0272389	6.79595e-06	0.0257698	0.0421292	0.540747	20.2498
family.BacteroidalesS24.7group.id.11173	Coeliac disease	15	47352866	rs689695	C	A	0.0814578	0.0167057	1.08229e-06	-0.0396417	0.0260336	0.12783	23.7759
family.BacteroidalesS24.7group.id.11173	Coeliac disease	22	25943322	rs738193	T	C	0.0847328	0.0165856	3.24178e-07	0.0308595	0.0247863	0.213123	26.1
family.BacteroidalesS24.7group.id.11173	Coeliac disease	6	63236747	rs78609301	A	G	-0.0867065	0.0195709	9.40632e-06	0.0532234	0.0256743	0.0381707	19.6283
family.BacteroidalesS24.7group.id.11173	Coeliac disease	7	90714667	rs941000	C	T	0.0850266	0.0163382	1.94891e-07	0.0193973	0.0246205	0.430784	27.0831
family.Bifidobacteriaceae.id.433	Coeliac disease	11	13098051	rs10831953	G	A	0.0537537	0.0123746	1.39989e-05	-0.0206894	0.0257448	0.421608	18.8693
family.Bifidobacteriaceae.id.433	Coeliac disease	16	898055	rs12446429	T	C	0.0810099	0.019073	2.1631e-05	-0.00418351	0.0305778	0.891177	18.04
family.Bifidobacteriaceae.id.433	Coeliac disease	2	192878532	rs13020688	G	A	0.0584045	0.0122081	1.71788e-06	0.007764	0.0258756	0.764138	22.8872
family.Bifidobacteriaceae.id.433	Coeliac disease	2	136616754	rs182549	C	T	0.11707	0.0126703	2.47237e-20	-0.0578943	0.0243738	0.0175364	85.3717
family.Bifidobacteriaceae.id.433	Coeliac disease	5	521096	rs4957061	T	C	0.0569873	0.0116907	1.09047e-06	0.00123018	0.0241183	0.959321	23.7614
family.Bifidobacteriaceae.id.433	Coeliac disease	17	72897722	rs540489	T	G	-0.0632518	0.013817	4.69794e-06	0.0173332	0.0309986	0.576052	20.9567
family.Bifidobacteriaceae.id.433	Coeliac disease	4	1517826	rs55888705	A	G	0.053673	0.0120586	8.54695e-06	-0.0034852	0.0263361	0.894719	19.8114
family.Bifidobacteriaceae.id.433	Coeliac disease	6	97406220	rs6899771	A	G	-0.0914312	0.0202604	6.39735e-06	0.0419856	0.0391532	0.283567	20.3655
family.Bifidobacteriaceae.id.433	Coeliac disease	15	92463303	rs7174549	C	T	0.0551726	0.0124655	9.59801e-06	0.0434133	0.0247237	0.0790988	19.5898
family.Bifidobacteriaceae.id.433	Coeliac disease	13	112859829	rs7322849	T	C	0.110676	0.0200996	3.66295e-08	0.03457	0.0412592	0.402102	30.3202
family.Bifidobacteriaceae.id.433	Coeliac disease	6	14617591	rs857444	C	T	0.0553965	0.0120669	4.41618e-06	0.0496033	0.0243373	0.0415336	21.0752
family.Christensenellaceae.id.1866	Coeliac disease	11	123936128	rs117186816	G	A	-0.206476	0.0436362	2.22596e-06	0.077423	0.0412869	0.0607589	22.3894
family.Christensenellaceae.id.1866	Coeliac disease	9	38002256	rs12380890	A	G	-0.0503972	0.0111047	5.66953e-06	-0.0237423	0.0237705	0.317886	20.5966
family.Christensenellaceae.id.1866	Coeliac disease	5	3174785	rs12657403	A	G	0.078108	0.0171887	5.5156e-06	-0.0252978	0.0531898	0.63435	20.6493
family.Christensenellaceae.id.1866	Coeliac disease	6	169640257	rs4076564	G	A	-0.188623	0.039209	1.50398e-06	-0.0834713	0.0520564	0.108829	23.1429
family.Christensenellaceae.id.1866	Coeliac disease	9	137786999	rs62573205	G	A	-0.0654804	0.0133503	9.35275e-07	0.0278455	0.0297006	0.348482	24.057
family.Christensenellaceae.id.1866	Coeliac disease	17	13541941	rs7211194	C	T	0.0492094	0.0110916	9.13822e-06	0.000249764	0.023684	0.991586	19.6836
family.Christensenellaceae.id.1866	Coeliac disease	9	15518852	rs72706624	G	T	0.0882626	0.0197575	7.92135e-06	-0.0136697	0.0383458	0.721478	19.9568
family.Christensenellaceae.id.1866	Coeliac disease	7	120333701	rs77867022	G	T	-0.160443	0.0379589	2.3707e-05	0.021308	0.0455877	0.640209	17.8656
family.Christensenellaceae.id.1866	Coeliac disease	8	62220151	rs870002	C	T	0.0488951	0.0109817	8.49071e-06	0.020463	0.0239679	0.393234	19.8241
family.Christensenellaceae.id.1866	Coeliac disease	9	83043376	rs892686	A	G	0.0506107	0.0109651	3.91902e-06	0.0144656	0.0237496	0.542467	21.3041
family.Christensenellaceae.id.1866	Coeliac disease	22	29828040	rs9608766	T	C	-0.0682134	0.01496	5.12191e-06	0.0171304	0.0270306	0.52625	20.7911
family.Clostridiaceae1.id.1869	Coeliac disease	1	101804809	rs10875374	C	T	-0.0536759	0.0119436	6.98575e-06	0.0142056	0.0236525	0.548108	20.1971
family.Clostridiaceae1.id.1869	Coeliac disease	3	132596627	rs12186080	G	A	0.0748236	0.016246	4.11146e-06	-0.00586074	0.031748	0.853541	21.2122
family.Clostridiaceae1.id.1869	Coeliac disease	9	136710881	rs12341505	G	A	0.0814503	0.0179338	5.57987e-06	-0.0019148	0.0405023	0.962293	20.6272
family.Clostridiaceae1.id.1869	Coeliac disease	10	43270264	rs2795528	G	A	-0.180969	0.0390911	3.66695e-06	0.0165548	0.0513779	0.747288	21.4315
family.Clostridiaceae1.id.1869	Coeliac disease	1	3041519	rs2817172	C	T	0.0563367	0.012392	5.46223e-06	0.0188015	0.0241983	0.437174	20.668
family.Clostridiaceae1.id.1869	Coeliac disease	7	30934659	rs4723021	T	C	-0.106376	0.0241944	1.09892e-05	-0.0513097	0.0477141	0.282215	19.3313
family.Clostridiaceae1.id.1869	Coeliac disease	6	165722832	rs550843	T	C	-0.0734787	0.0168383	1.27837e-05	0.030642	0.0262502	0.243087	19.0425
family.Clostridiaceae1.id.1869	Coeliac disease	16	87710690	rs56188186	A	G	0.0967774	0.0217471	8.58229e-06	-0.133223	0.0561466	0.0176551	19.8036
family.Clostridiaceae1.id.1869	Coeliac disease	6	48093014	rs62397761	A	G	0.0615805	0.0136198	6.14332e-06	0.0139084	0.0250963	0.579441	20.443
family.Clostridiaceae1.id.1869	Coeliac disease	22	47806774	rs881532	A	G	-0.0533035	0.0119011	7.50332e-06	0.0113231	0.0236827	0.632568	20.0604
family.ClostridialesvadinBB60group.id.11286	Coeliac disease	4	155632958	rs10517600	T	G	0.0626993	0.0139364	6.8289e-06	-0.00445531	0.0244092	0.85517	20.2406
family.ClostridialesvadinBB60group.id.11286	Coeliac disease	10	6714424	rs10904722	C	T	-0.0672314	0.0147123	4.88347e-06	0.0203454	0.027767	0.463731	20.8825
family.ClostridialesvadinBB60group.id.11286	Coeliac disease	8	123977538	rs118104867	C	T	0.214464	0.0455098	2.4472e-06	-0.0316222	0.0466485	0.497847	22.2075
family.ClostridialesvadinBB60group.id.11286	Coeliac disease	2	205616346	rs13409132	A	G	-0.165419	0.0352154	2.6358e-06	-0.11739	0.063776	0.0656705	22.0649
family.ClostridialesvadinBB60group.id.11286	Coeliac disease	14	85856796	rs17121075	G	A	0.0769254	0.0172234	7.95673e-06	-0.0275183	0.0288675	0.340458	19.9482
family.ClostridialesvadinBB60group.id.11286	Coeliac disease	2	229942951	rs2191834	G	T	0.0746375	0.0159136	2.72982e-06	-0.0688638	0.0276306	0.0126917	21.9977
family.ClostridialesvadinBB60group.id.11286	Coeliac disease	17	58149405	rs28691777	C	T	0.137134	0.0266996	2.80398e-07	-0.0703543	0.0581064	0.225978	26.3802
family.ClostridialesvadinBB60group.id.11286	Coeliac disease	5	4308946	rs34088226	A	G	-0.117807	0.026924	1.21131e-05	-0.000317161	0.0508913	0.995028	19.1454
family.ClostridialesvadinBB60group.id.11286	Coeliac disease	15	87392290	rs55682560	C	T	-0.131519	0.0261319	4.83085e-07	-0.0634699	0.0442105	0.151107	25.3302
family.ClostridialesvadinBB60group.id.11286	Coeliac disease	1	56849539	rs6588624	G	A	-0.0662317	0.0138147	1.63241e-06	-0.0133222	0.0237171	0.574312	22.9853
family.ClostridialesvadinBB60group.id.11286	Coeliac disease	8	3305122	rs66714985	A	C	0.116908	0.0252447	3.63927e-06	-0.0224181	0.0388872	0.564283	21.446
family.ClostridialesvadinBB60group.id.11286	Coeliac disease	18	74373125	rs7226487	A	G	-0.0643682	0.0138701	3.47102e-06	0.00604965	0.0236912	0.798449	21.5368
family.ClostridialesvadinBB60group.id.11286	Coeliac disease	1	71391694	rs7538034	T	G	-0.078598	0.0165982	2.18706e-06	-0.0447805	0.0322902	0.165498	22.4233
family.ClostridialesvadinBB60group.id.11286	Coeliac disease	5	142244898	rs7725895	A	G	-0.116224	0.0240367	1.32972e-06	0.0227395	0.0364459	0.532677	23.3797
family.ClostridialesvadinBB60group.id.11286	Coeliac disease	3	15564453	rs989682	A	G	0.070194	0.0155364	6.24173e-06	-0.0307764	0.0280114	0.271894	20.4126
family.Coriobacteriaceae.id.811	Coeliac disease	15	86433579	rs11073596	T	G	0.0510212	0.0114339	8.10966e-06	0.0112408	0.0245061	0.646453	19.9118
family.Coriobacteriaceae.id.811	Coeliac disease	10	1922731	rs11250875	T	C	0.06075	0.0130939	3.49138e-06	-0.00861788	0.0287917	0.764698	21.5256
family.Coriobacteriaceae.id.811	Coeliac disease	17	8121332	rs11656361	A	C	0.0773006	0.017553	1.06348e-05	-0.0553362	0.0307226	0.0716787	19.3939
family.Coriobacteriaceae.id.811	Coeliac disease	19	52895166	rs12974142	G	A	0.0789796	0.0177205	8.3127e-06	-0.0477876	0.0465868	0.304998	19.8646
family.Coriobacteriaceae.id.811	Coeliac disease	7	105084680	rs13307134	C	T	0.0565686	0.0126265	7.45877e-06	-0.0661271	0.0316849	0.0368859	20.0718
family.Coriobacteriaceae.id.811	Coeliac disease	5	90471451	rs1397793	G	A	-0.0498855	0.0112446	9.1485e-06	-0.0213904	0.0259908	0.410509	19.6815
family.Coriobacteriaceae.id.811	Coeliac disease	12	11494021	rs1816223	A	G	-0.0586265	0.0129006	5.50697e-06	0.0256957	0.029521	0.38407	20.6523
family.Coriobacteriaceae.id.811	Coeliac disease	1	176571431	rs240104	T	C	-0.0603429	0.0126849	1.96432e-06	-0.00656505	0.026357	0.803298	22.6296
family.Coriobacteriaceae.id.811	Coeliac disease	3	11654412	rs2442778	G	A	-0.116408	0.0258545	6.71785e-06	0.0445877	0.0534864	0.404491	20.2719
family.Coriobacteriaceae.id.811	Coeliac disease	9	136512906	rs3025411	A	G	0.0926543	0.0209468	9.71963e-06	-0.0532179	0.0387179	0.169286	19.5657
family.Coriobacteriaceae.id.811	Coeliac disease	17	37376685	rs34739816	G	T	0.0965017	0.0207666	3.36847e-06	-0.105771	0.050866	0.0375803	21.5943
family.Coriobacteriaceae.id.811	Coeliac disease	20	62072077	rs67561917	A	G	-0.0714367	0.0154113	3.56362e-06	-0.0345305	0.0307111	0.260858	21.4863
family.Coriobacteriaceae.id.811	Coeliac disease	10	65799217	rs719099	A	G	0.0778402	0.0155815	5.86301e-07	-0.00836339	0.0398234	0.833658	24.9568
family.Coriobacteriaceae.id.811	Coeliac disease	14	39660509	rs8010111	G	A	-0.103377	0.0229286	6.52454e-06	-0.0430702	0.0433685	0.32065	20.3278
family.Defluviitaleaceae.id.1924	Coeliac disease	9	8786663	rs112893842	T	C	0.110761	0.0232545	1.90728e-06	-0.0683952	0.0411612	0.0965851	22.6862
family.Defluviitaleaceae.id.1924	Coeliac disease	1	118723685	rs1582238	T	C	0.0801923	0.0167061	1.58522e-06	0.0151542	0.0247684	0.540646	23.0417
family.Defluviitaleaceae.id.1924	Coeliac disease	4	122202910	rs17051335	C	T	-0.134314	0.0292201	4.29426e-06	-0.0955782	0.0390364	0.0143476	21.1288
family.Defluviitaleaceae.id.1924	Coeliac disease	18	59026148	rs1908593	T	C	0.070223	0.0156601	7.31849e-06	-0.00325446	0.0239958	0.892117	20.1081
family.Defluviitaleaceae.id.1924	Coeliac disease	10	66407366	rs4344384	G	T	0.0708803	0.0156121	5.62304e-06	-0.00394643	0.0236968	0.867733	20.6124
family.Defluviitaleaceae.id.1924	Coeliac disease	3	72207794	rs4677103	A	G	0.0977203	0.0197033	7.06383e-07	-0.0701538	0.0311536	0.0243304	24.5976
family.Defluviitaleaceae.id.1924	Coeliac disease	9	93331308	rs540220	T	C	-0.123954	0.0289814	1.89426e-05	0.00759974	0.041657	0.85524	18.2928
family.Defluviitaleaceae.id.1924	Coeliac disease	21	41811003	rs55658617	T	C	0.177314	0.0361844	9.56959e-07	0.0445501	0.0639268	0.48587	24.0128
family.Defluviitaleaceae.id.1924	Coeliac disease	4	147414743	rs72731813	C	T	-0.149751	0.0293415	3.33025e-07	-0.0444672	0.0556271	0.424069	26.0481
family.Defluviitaleaceae.id.1924	Coeliac disease	22	24804081	rs9608282	T	G	0.139014	0.0299429	3.44e-06	-0.114872	0.0656358	0.0800922	21.554
family.Defluviitaleaceae.id.1924	Coeliac disease	1	85205632	rs9725395	A	G	-0.138357	0.0295185	2.77083e-06	0.0105639	0.037323	0.777145	21.9691
family.Desulfovibrionaceae.id.3169	Coeliac disease	10	11855599	rs11599763	T	C	-0.0555931	0.0117493	2.22769e-06	-0.0164155	0.0243482	0.500185	22.3879
family.Desulfovibrionaceae.id.3169	Coeliac disease	9	81834426	rs17791387	A	G	-0.0729251	0.0154381	2.31567e-06	-0.0444296	0.0402195	0.269299	22.3135
family.Desulfovibrionaceae.id.3169	Coeliac disease	1	203991605	rs2692012	A	G	0.114231	0.0253568	6.63952e-06	-0.0139543	0.0524074	0.790034	20.2944
family.Desulfovibrionaceae.id.3169	Coeliac disease	21	45064961	rs2838334	G	A	0.0571419	0.012423	4.23117e-06	-0.00225842	0.0248773	0.927666	21.1572
family.Desulfovibrionaceae.id.3169	Coeliac disease	2	233929283	rs3935584	C	T	-0.0525838	0.0115757	5.55673e-06	-0.0297636	0.0237782	0.210673	20.6351
family.Desulfovibrionaceae.id.3169	Coeliac disease	17	2856662	rs4506934	C	T	-0.0943381	0.020138	2.80533e-06	-0.0273242	0.0369116	0.459142	21.9453
family.Desulfovibrionaceae.id.3169	Coeliac disease	20	33694801	rs6058181	C	T	0.0834742	0.0166111	5.02875e-07	-0.000523388	0.032017	0.986957	25.2528
family.Desulfovibrionaceae.id.3169	Coeliac disease	8	57865378	rs72647048	T	C	-0.0770089	0.017089	6.59578e-06	-0.0272009	0.0374657	0.467826	20.307
family.Desulfovibrionaceae.id.3169	Coeliac disease	16	71541641	rs9928243	C	A	-0.0541732	0.0117819	4.26549e-06	-0.00588795	0.023706	0.803846	21.1417
family.Enterobacteriaceae.id.3469	Coeliac disease	11	22379097	rs11026530	T	C	0.0822408	0.0186379	1.02158e-05	-0.0105591	0.033061	0.749437	19.4706
family.Enterobacteriaceae.id.3469	Coeliac disease	2	42133542	rs2374342	C	A	0.0582927	0.0126195	3.85098e-06	0.0240055	0.0241686	0.320586	21.3376
family.Enterobacteriaceae.id.3469	Coeliac disease	16	54327745	rs35673018	G	A	0.0899642	0.0202934	9.28584e-06	0.0239357	0.0415218	0.564304	19.653
family.Enterobacteriaceae.id.3469	Coeliac disease	18	55145547	rs504442	T	G	0.084159	0.0189479	8.92906e-06	0.0250463	0.0387491	0.518038	19.7278
family.Enterobacteriaceae.id.3469	Coeliac disease	20	55340092	rs62210023	A	G	0.0606754	0.0130125	3.11856e-06	-0.0194055	0.0248881	0.435562	21.7422
family.Enterobacteriaceae.id.3469	Coeliac disease	18	57672335	rs78143293	A	G	-0.0848521	0.0170415	6.38673e-07	-0.0561385	0.036399	0.122999	24.7918
family.Enterobacteriaceae.id.3469	Coeliac disease	13	110840418	rs79757635	C	A	0.0758597	0.0171286	9.4741e-06	0.0400217	0.0349767	0.252525	19.6146
family.Erysipelotrichaceae.id.2149	Coeliac disease	5	3002546	rs1074800	A	G	0.0492438	0.010887	6.09235e-06	-0.0235991	0.0239853	0.325165	20.459
family.Erysipelotrichaceae.id.2149	Coeliac disease	10	133897233	rs10781552	C	T	-0.0552212	0.0116074	1.96096e-06	0.0391025	0.0264098	0.138712	22.6329
family.Erysipelotrichaceae.id.2149	Coeliac disease	13	40385457	rs17530232	A	G	0.10305	0.0224648	4.49263e-06	-0.0107422	0.0527711	0.838696	21.0423
family.Erysipelotrichaceae.id.2149	Coeliac disease	1	64139196	rs1884466	C	T	-0.0475363	0.0106939	8.78102e-06	-0.0317888	0.0237929	0.181528	19.7598
family.Erysipelotrichaceae.id.2149	Coeliac disease	3	195793712	rs2300774	G	A	0.0524152	0.0106784	9.17591e-07	-0.0127542	0.0237967	0.591984	24.0937
family.Erysipelotrichaceae.id.2149	Coeliac disease	1	97457427	rs290833	T	G	-0.0497374	0.0111376	7.9808e-06	-0.0489435	0.0237996	0.0397356	19.9425
family.Erysipelotrichaceae.id.2149	Coeliac disease	17	70327224	rs35161940	T	C	-0.0806041	0.0167641	1.52343e-06	-0.0303669	0.0382923	0.427762	23.1182
family.Erysipelotrichaceae.id.2149	Coeliac disease	14	48997206	rs4078432	C	T	-0.0608929	0.0133764	5.30679e-06	0.0456708	0.0312921	0.144427	20.7232
family.Erysipelotrichaceae.id.2149	Coeliac disease	14	80357610	rs56970041	T	G	0.0724144	0.0164471	1.06823e-05	-0.0245116	0.0496345	0.621418	19.3854
family.Erysipelotrichaceae.id.2149	Coeliac disease	8	38803551	rs62504403	C	T	0.0681159	0.0127883	1.00175e-07	0.00770448	0.0297719	0.795802	28.3706
family.Erysipelotrichaceae.id.2149	Coeliac disease	18	5830507	rs7234058	T	C	-0.0945759	0.0194091	1.10047e-06	0.000543155	0.0412522	0.989495	23.7438
family.Erysipelotrichaceae.id.2149	Coeliac disease	8	2954952	rs7826267	T	G	-0.0839071	0.0199131	2.51256e-05	0.00302423	0.0481647	0.949934	17.755
family.Erysipelotrichaceae.id.2149	Coeliac disease	14	56156504	rs8003149	C	T	0.0538798	0.0116888	4.03592e-06	-0.043263	0.025089	0.0846389	21.2477
family.FamilyXI.id.1936	Coeliac disease	9	115821485	rs10759623	C	T	-0.162115	0.032151	4.59993e-07	0.0123344	0.028429	0.664385	25.4247
family.FamilyXI.id.1936	Coeliac disease	7	148921732	rs11547158	A	G	-0.177599	0.0372795	1.89796e-06	-0.0218823	0.0348816	0.530442	22.6957
family.FamilyXI.id.1936	Coeliac disease	11	35334668	rs17379710	T	C	-0.116383	0.0252125	3.91011e-06	-0.041638	0.0239941	0.0826799	21.3084
family.FamilyXI.id.1936	Coeliac disease	11	95357209	rs2155352	A	G	-0.150538	0.0302319	6.37729e-07	-0.00393238	0.0279356	0.888055	24.7947
family.FamilyXI.id.1936	Coeliac disease	18	43345864	rs2156611	T	C	-0.112486	0.0251099	7.47262e-06	0.0116314	0.0236808	0.623301	20.0683
family.FamilyXI.id.1936	Coeliac disease	4	119955787	rs3733511	A	G	0.128253	0.0274718	3.03331e-06	0.0355718	0.0259635	0.170666	21.7954
family.FamilyXI.id.1936	Coeliac disease	1	239995451	rs488164	T	G	0.117998	0.025516	3.75572e-06	0.0303244	0.0248025	0.221468	21.3856
family.FamilyXI.id.1936	Coeliac disease	16	54115200	rs697771	A	G	-0.117677	0.0251491	2.88031e-06	0.0131853	0.0238072	0.579689	21.8947
family.FamilyXIII.id.1957	Coeliac disease	19	16174657	rs10404377	C	A	-0.0503183	0.011165	6.58165e-06	-0.00137193	0.0242767	0.954934	20.3111
family.FamilyXIII.id.1957	Coeliac disease	10	102366896	rs118170811	A	G	0.151619	0.0317112	1.74212e-06	-0.0889583	0.068353	0.193103	22.8603
family.FamilyXIII.id.1957	Coeliac disease	1	166557202	rs482905	G	T	0.0596528	0.012717	2.7216e-06	-0.0135207	0.0273028	0.620449	22.0035
family.FamilyXIII.id.1957	Coeliac disease	17	70218627	rs6501525	A	G	0.0561559	0.0115587	1.1839e-06	-0.0487338	0.0250819	0.0520176	23.6032
family.FamilyXIII.id.1957	Coeliac disease	1	39212021	rs66753613	G	A	0.0651136	0.0144251	6.36465e-06	-0.020077	0.0307569	0.513908	20.3753
family.FamilyXIII.id.1957	Coeliac disease	3	88995218	rs6797051	C	T	-0.0805984	0.0171364	2.55934e-06	0.0434589	0.0402209	0.279916	22.1214
family.FamilyXIII.id.1957	Coeliac disease	1	186914023	rs7514702	T	C	-0.0663236	0.0141626	2.82672e-06	0.0601372	0.0332793	0.0707555	21.9307
family.Lachnospiraceae.id.1987	Coeliac disease	19	13425799	rs10402491	C	T	0.0661701	0.014851	8.36548e-06	0.0207502	0.0318464	0.514677	19.8525
family.Lachnospiraceae.id.1987	Coeliac disease	9	72179847	rs11139361	T	C	0.0494463	0.0110503	7.65393e-06	-0.00883132	0.0252894	0.726931	20.0224
family.Lachnospiraceae.id.1987	Coeliac disease	17	80469064	rs112040820	A	G	0.0549584	0.0117086	2.68097e-06	-0.0590659	0.027209	0.0299447	22.0323
family.Lachnospiraceae.id.1987	Coeliac disease	13	38004672	rs11841382	G	T	-0.0718128	0.017462	3.91356e-05	0.0611607	0.0428956	0.153924	16.9129
family.Lachnospiraceae.id.1987	Coeliac disease	7	130436459	rs11979110	T	C	-0.0500924	0.0105069	1.86446e-06	-0.0412757	0.023732	0.0819917	22.7299
family.Lachnospiraceae.id.1987	Coeliac disease	20	36876868	rs1205443	A	G	0.0501415	0.0112157	7.7984e-06	-0.0164236	0.0248433	0.508556	19.9867
family.Lachnospiraceae.id.1987	Coeliac disease	1	214031969	rs12760724	A	C	-0.0484566	0.0107934	7.14019e-06	-0.00299367	0.025206	0.905459	20.1553
family.Lachnospiraceae.id.1987	Coeliac disease	2	232469722	rs13005175	A	G	0.0993483	0.0218395	5.3897e-06	-0.0515473	0.0578392	0.372812	20.6936
family.Lachnospiraceae.id.1987	Coeliac disease	4	10245354	rs2159863	A	G	-0.0585831	0.0128742	5.35383e-06	-0.00443984	0.0308231	0.885467	20.7063
family.Lachnospiraceae.id.1987	Coeliac disease	5	32348593	rs2910921	T	C	0.160302	0.035832	7.68736e-06	0.107925	0.0705859	0.126266	20.0141
family.Lachnospiraceae.id.1987	Coeliac disease	10	103392503	rs3127230	C	T	-0.0503537	0.0112201	7.19537e-06	0.00343356	0.0257556	0.893946	20.1406
family.Lachnospiraceae.id.1987	Coeliac disease	9	100113683	rs35524804	T	C	-0.0607481	0.0125216	1.22547e-06	0.0502886	0.0287555	0.0803193	23.5368
family.Lachnospiraceae.id.1987	Coeliac disease	19	29408858	rs7359994	T	C	-0.0503142	0.0112482	7.70928e-06	-0.00830352	0.024092	0.730352	20.0086
family.Lachnospiraceae.id.1987	Coeliac disease	9	133791605	rs79086868	T	C	0.0776723	0.0164472	2.32943e-06	0.0184813	0.0394721	0.639633	22.3022
family.Lachnospiraceae.id.1987	Coeliac disease	4	186906801	rs959845	C	T	-0.0493666	0.0107801	4.66296e-06	-0.0182001	0.0242935	0.453752	20.971
family.Lachnospiraceae.id.1987	Coeliac disease	16	76559184	rs9929145	G	A	-0.125721	0.0245233	2.95032e-07	0.0573455	0.055149	0.29842	26.282
family.Lactobacillaceae.id.1836	Coeliac disease	2	135755629	rs1530559	G	A	0.0772453	0.0176921	1.26495e-05	-0.0462949	0.0238266	0.0520176	19.0627
family.Lactobacillaceae.id.1836	Coeliac disease	1	18501459	rs16861661	G	A	-0.193287	0.0379293	3.46925e-07	-0.0115104	0.0477215	0.809401	25.9691
family.Lactobacillaceae.id.1836	Coeliac disease	4	109896462	rs62314653	C	A	0.177082	0.0392269	6.35263e-06	-0.0364428	0.0500671	0.466687	20.3789
family.Lactobacillaceae.id.1836	Coeliac disease	1	179720669	rs74599091	A	G	0.191613	0.0425039	6.5404e-06	0.163058	0.087618	0.0627437	20.3232
family.Lactobacillaceae.id.1836	Coeliac disease	8	69010103	rs768253	T	G	-0.0792344	0.0170604	3.41163e-06	0.0144563	0.0238406	0.544267	21.5699
family.Lactobacillaceae.id.1836	Coeliac disease	3	173151665	rs77478751	A	G	-0.219178	0.0473566	3.68791e-06	-0.024216	0.0369918	0.512706	21.4206
family.Lactobacillaceae.id.1836	Coeliac disease	19	6928017	rs921925	A	C	0.0999419	0.0201687	7.22222e-07	-0.0169766	0.0289791	0.557995	24.5549
family.Lactobacillaceae.id.1836	Coeliac disease	6	67559323	rs9345899	A	G	-0.124042	0.0278946	8.71593e-06	-0.0204387	0.0383278	0.593853	19.774
family.Methanobacteriaceae.id.121	Coeliac disease	2	125440268	rs10202904	T	G	-0.121754	0.0235357	2.30182e-07	-0.0118562	0.0242055	0.624266	26.7615
family.Methanobacteriaceae.id.121	Coeliac disease	19	46439321	rs10424197	G	A	-0.111274	0.0247517	6.9367e-06	0.0536393	0.0273497	0.0498517	20.2106
family.Methanobacteriaceae.id.121	Coeliac disease	3	2086167	rs4257531	G	A	0.164498	0.0364959	6.56556e-06	-0.117656	0.0399235	0.00320848	20.3158
family.Methanobacteriaceae.id.121	Coeliac disease	3	15013348	rs62241835	G	T	-0.203385	0.0417931	1.13601e-06	0.0137082	0.0835764	0.869715	23.6827
family.Methanobacteriaceae.id.121	Coeliac disease	19	28827760	rs6508769	T	C	0.153519	0.0344519	8.34848e-06	0.0720984	0.0333638	0.0306973	19.8564
family.Methanobacteriaceae.id.121	Coeliac disease	7	10773932	rs73068003	G	T	-0.15814	0.0351803	6.95248e-06	0.0314205	0.0403427	0.436075	20.2063
family.Methanobacteriaceae.id.121	Coeliac disease	13	41956181	rs73457410	A	G	0.21534	0.0436695	8.17584e-07	0.0233571	0.0481559	0.627654	24.316
family.Methanobacteriaceae.id.121	Coeliac disease	12	21338861	rs75208022	C	T	-0.227245	0.048763	3.15922e-06	0.0272225	0.0404228	0.500665	21.7173
family.Methanobacteriaceae.id.121	Coeliac disease	4	104418307	rs894996	C	A	0.216999	0.0449076	1.35081e-06	-0.0199433	0.0467052	0.669377	23.3495
family.Oxalobacteraceae.id.2966	Coeliac disease	15	93941937	rs111966731	T	C	0.204031	0.0445746	4.71032e-06	-0.00828441	0.0421782	0.844286	20.9516
family.Oxalobacteraceae.id.2966	Coeliac disease	11	610277	rs11246212	T	C	0.13607	0.0291797	3.11342e-06	-0.00430807	0.0340893	0.899434	21.7454
family.Oxalobacteraceae.id.2966	Coeliac disease	9	19682558	rs12002250	A	C	0.196145	0.044523	1.0555e-05	0.0370846	0.059437	0.532673	19.4083
family.Oxalobacteraceae.id.2966	Coeliac disease	6	38550301	rs1569853	T	C	-0.140043	0.0281704	6.65138e-07	0.0136525	0.0359545	0.704158	24.7136
family.Oxalobacteraceae.id.2966	Coeliac disease	16	5984558	rs17138946	G	T	-0.189444	0.0430248	1.067e-05	-0.0273063	0.0472105	0.562998	19.3876
family.Oxalobacteraceae.id.2966	Coeliac disease	4	189935314	rs36057338	G	T	0.181604	0.0398742	5.25302e-06	0.0605306	0.0660371	0.359344	20.7427
family.Oxalobacteraceae.id.2966	Coeliac disease	3	171947435	rs4428215	G	A	0.12561	0.0230053	4.76023e-08	0.013543	0.0271739	0.618214	29.8121
family.Oxalobacteraceae.id.2966	Coeliac disease	12	18793583	rs561239	A	G	0.105525	0.0236769	8.31606e-06	-0.0282067	0.029398	0.337318	19.8638
family.Oxalobacteraceae.id.2966	Coeliac disease	22	37421469	rs6000536	C	T	-0.118383	0.0241355	9.3462e-07	0.0428085	0.0317556	0.177639	24.0583
family.Oxalobacteraceae.id.2966	Coeliac disease	7	1794263	rs62435498	C	A	0.181521	0.0400608	5.86658e-06	0.0431366	0.0390714	0.269573	20.5312
family.Oxalobacteraceae.id.2966	Coeliac disease	9	87514407	rs736744	C	T	0.105642	0.0200648	1.40157e-07	0.0115457	0.0238991	0.629022	27.7207
family.Oxalobacteraceae.id.2966	Coeliac disease	13	23443627	rs7993559	C	A	0.0921059	0.0201114	4.65433e-06	-0.000545243	0.0239901	0.981867	20.9745
family.Oxalobacteraceae.id.2966	Coeliac disease	4	67427392	rs80330081	A	C	-0.18756	0.0423688	9.56234e-06	0.0515674	0.0389117	0.185091	19.5969
family.Oxalobacteraceae.id.2966	Coeliac disease	2	16056779	rs934049	G	A	0.109751	0.0238636	4.24292e-06	-0.0290913	0.0292287	0.319591	21.1518
family.Pasteurellaceae.id.3689	Coeliac disease	9	22718481	rs10965428	C	A	-0.119902	0.0258219	3.4268e-06	0.016685	0.0511566	0.744307	21.5614
family.Pasteurellaceae.id.3689	Coeliac disease	16	48742489	rs111582866	G	A	-0.113957	0.0256403	8.8113e-06	-0.00385255	0.0416716	0.92634	19.7532
family.Pasteurellaceae.id.3689	Coeliac disease	15	73477482	rs12050685	A	G	-0.0670948	0.015239	1.06844e-05	-0.0030888	0.0263556	0.906704	19.385
family.Pasteurellaceae.id.3689	Coeliac disease	17	32862601	rs16970009	A	G	0.187381	0.0429572	1.28848e-05	0.0742571	0.0847727	0.381054	19.0275
family.Pasteurellaceae.id.3689	Coeliac disease	22	26891808	rs4822728	T	C	0.0685479	0.0149032	4.23444e-06	-0.0289835	0.0236828	0.22102	21.1557
family.Pasteurellaceae.id.3689	Coeliac disease	7	116918060	rs6972479	A	G	-0.0781862	0.0175366	8.25476e-06	-0.035425	0.0295425	0.230483	19.8779
family.Pasteurellaceae.id.3689	Coeliac disease	5	26531908	rs72756943	G	A	0.13988	0.0303029	3.91089e-06	0.0369446	0.0478423	0.439986	21.308
family.Pasteurellaceae.id.3689	Coeliac disease	3	97972214	rs73139353	A	C	-0.222573	0.0484634	4.37778e-06	-0.0108628	0.0420847	0.796317	21.0919
family.Pasteurellaceae.id.3689	Coeliac disease	10	94306385	rs76022354	C	T	0.24289	0.0500406	1.21086e-06	0.0174657	0.0544006	0.748166	23.5599
family.Pasteurellaceae.id.3689	Coeliac disease	9	105650242	rs78909003	T	C	-0.241159	0.0498372	1.30532e-06	0.0105023	0.0525357	0.841553	23.4154
family.Pasteurellaceae.id.3689	Coeliac disease	6	55448491	rs9382510	C	T	-0.0881865	0.0169965	2.11976e-07	0.0264628	0.0268299	0.323978	26.9207
family.Pasteurellaceae.id.3689	Coeliac disease	17	64535013	rs9895850	T	C	-0.176406	0.041017	1.7017e-05	-0.0539075	0.0585188	0.356947	18.497
family.Pasteurellaceae.id.3689	Coeliac disease	16	84977389	rs9938097	T	C	-0.0710386	0.0158024	6.94314e-06	-0.0366518	0.0243843	0.132816	20.2088
family.Peptococcaceae.id.2024	Coeliac disease	9	9423378	rs117452796	A	G	-0.257982	0.0549569	2.67567e-06	0.0615136	0.0678448	0.364576	22.0361
family.Peptococcaceae.id.2024	Coeliac disease	1	27418225	rs12144792	C	T	0.064399	0.0141246	5.13094e-06	0.0136407	0.0244653	0.577149	20.7878
family.Peptococcaceae.id.2024	Coeliac disease	3	182984048	rs12634826	T	G	-0.0739885	0.0150931	9.48014e-07	0.0373847	0.0246965	0.130086	24.0309
family.Peptococcaceae.id.2024	Coeliac disease	2	188895743	rs12992764	T	G	0.0684213	0.0141137	1.24798e-06	-0.00857644	0.0240346	0.721214	23.5018
family.Peptococcaceae.id.2024	Coeliac disease	10	129175962	rs150600492	A	C	0.135774	0.0289757	2.78881e-06	0.0102753	0.0509437	0.840152	21.9566
family.Peptococcaceae.id.2024	Coeliac disease	8	28614217	rs35703006	G	T	0.0812655	0.0164355	7.63399e-07	0.00300988	0.0276498	0.913316	24.4481
family.Peptococcaceae.id.2024	Coeliac disease	8	3580757	rs4990837	A	G	0.0910387	0.0185869	9.68215e-07	-0.0432445	0.0301338	0.151264	23.9903
family.Peptococcaceae.id.2024	Coeliac disease	5	89252884	rs75430375	C	T	-0.147941	0.0317498	3.16856e-06	-0.0282406	0.0566075	0.617861	21.7117
family.Peptococcaceae.id.2024	Coeliac disease	13	113561082	rs75898026	A	G	-0.0821779	0.0173541	2.18683e-06	0.00984375	0.0294078	0.737826	22.4235
family.Peptostreptococcaceae.id.2042	Coeliac disease	4	14324623	rs10805326	G	A	0.0566637	0.012276	3.91551e-06	-0.0016791	0.0259712	0.948451	21.3058
family.Peptostreptococcaceae.id.2042	Coeliac disease	7	46710977	rs117020988	C	T	0.182411	0.0372126	9.49329e-07	-0.0138074	0.0429546	0.747875	24.0282
family.Peptostreptococcaceae.id.2042	Coeliac disease	9	16786784	rs12377846	C	A	-0.252	0.0511627	8.41581e-07	0.150768	0.0713227	0.0345247	24.2602
family.Peptostreptococcaceae.id.2042	Coeliac disease	19	17414138	rs12986312	T	G	0.0571818	0.0125947	5.62157e-06	0.00517038	0.0258254	0.84132	20.6129
family.Peptostreptococcaceae.id.2042	Coeliac disease	17	38216487	rs1467258	G	A	0.072584	0.0162321	7.76268e-06	-0.000321037	0.0304258	0.991581	19.9954
family.Peptostreptococcaceae.id.2042	Coeliac disease	3	151781175	rs1520207	C	T	0.0525658	0.0112476	2.96092e-06	0.0146397	0.0237123	0.536977	21.8417
family.Peptostreptococcaceae.id.2042	Coeliac disease	4	171180190	rs4692811	C	T	0.0642075	0.0126913	4.21053e-07	-0.0251899	0.0249835	0.31333	25.5953
family.Peptostreptococcaceae.id.2042	Coeliac disease	16	89246670	rs59865771	C	T	-0.0573764	0.0127192	6.45215e-06	-0.0486211	0.0249806	0.0516131	20.3492
family.Peptostreptococcaceae.id.2042	Coeliac disease	10	17019559	rs61841503	G	A	0.0919658	0.0161331	1.19496e-08	0.0372406	0.0352009	0.290081	32.4951
family.Peptostreptococcaceae.id.2042	Coeliac disease	2	67852836	rs6721459	A	G	0.0509823	0.0111975	5.28847e-06	-0.0490016	0.0240983	0.0420117	20.7299
family.Peptostreptococcaceae.id.2042	Coeliac disease	7	44312824	rs76982728	T	C	0.124203	0.0266923	3.26936e-06	-0.0292747	0.0831107	0.72466	21.6516
family.Peptostreptococcaceae.id.2042	Coeliac disease	10	14650535	rs77540684	T	G	0.106725	0.0245638	1.3939e-05	-0.0258377	0.040125	0.519621	18.8775
family.Peptostreptococcaceae.id.2042	Coeliac disease	13	77351196	rs9573937	A	G	-0.0693637	0.0142907	1.21148e-06	0.0100918	0.0319365	0.752007	23.5589
family.Porphyromonadaceae.id.943	Coeliac disease	10	71571863	rs10762312	G	A	-0.052368	0.0118814	1.04546e-05	0.0120822	0.0255666	0.636514	19.4265
family.Porphyromonadaceae.id.943	Coeliac disease	9	138076081	rs10858364	G	T	0.055316	0.012085	4.71136e-06	0.067962	0.0277805	0.0144295	20.9512
family.Porphyromonadaceae.id.943	Coeliac disease	3	62035586	rs17065783	A	G	-0.059133	0.0122235	1.31388e-06	-0.0304095	0.0326323	0.351397	23.4028
family.Porphyromonadaceae.id.943	Coeliac disease	14	63386516	rs1980561	A	G	-0.0485289	0.0109284	8.96952e-06	-0.00769957	0.0237347	0.745635	19.7192
family.Porphyromonadaceae.id.943	Coeliac disease	17	63750903	rs35233670	T	C	-0.0473576	0.010602	7.93723e-06	-0.0199445	0.0236812	0.399672	19.9529
family.Porphyromonadaceae.id.943	Coeliac disease	1	240929774	rs35961441	A	C	0.0915257	0.0207306	1.01005e-05	0.0370703	0.0621661	0.550968	19.4923
family.Porphyromonadaceae.id.943	Coeliac disease	7	69251692	rs6953849	A	G	0.0718149	0.0150724	1.89179e-06	0.036678	0.0307913	0.233583	22.7019
family.Porphyromonadaceae.id.943	Coeliac disease	13	23531802	rs7330827	T	C	-0.103842	0.0237355	1.21455e-05	0.0334847	0.0498946	0.502152	19.1403
family.Porphyromonadaceae.id.943	Coeliac disease	4	149825977	rs864093	A	C	-0.0527939	0.0117499	7.01863e-06	0.0127673	0.0290082	0.659847	20.1882
family.Prevotellaceae.id.960	Coeliac disease	1	99470269	rs12057990	C	T	0.0589878	0.0132268	8.20706e-06	-0.0234026	0.0265188	0.37751	19.889
family.Prevotellaceae.id.960	Coeliac disease	1	210681370	rs12118202	T	C	-0.0751986	0.0147265	3.28459e-07	-0.0179023	0.0306562	0.55924	26.0747
family.Prevotellaceae.id.960	Coeliac disease	3	71801830	rs13069367	A	C	-0.0539768	0.0119687	6.48835e-06	-0.0357966	0.0241691	0.138582	20.3385
family.Prevotellaceae.id.960	Coeliac disease	3	170126707	rs148376875	T	G	0.084515	0.0179163	2.39103e-06	0.0801993	0.0329494	0.0149324	22.2521
family.Prevotellaceae.id.960	Coeliac disease	20	9771109	rs2206482	T	G	-0.0569105	0.0117486	1.27248e-06	-0.0410023	0.0242113	0.0903566	23.4644
family.Prevotellaceae.id.960	Coeliac disease	3	32408916	rs2278540	G	A	0.0554249	0.0123265	6.91089e-06	0.0077009	0.0246172	0.754413	20.2177
family.Prevotellaceae.id.960	Coeliac disease	5	180283881	rs34660375	A	G	-0.0805894	0.0178291	6.18114e-06	0.0436519	0.0336734	0.194861	20.4313
family.Prevotellaceae.id.960	Coeliac disease	8	23714609	rs3758087	T	C	0.0564199	0.0124655	6.0087e-06	-0.00644111	0.0264585	0.807663	20.4854
family.Prevotellaceae.id.960	Coeliac disease	1	111161677	rs3860225	A	G	0.083936	0.0167936	5.78996e-07	0.0212506	0.0412721	0.606629	24.9809
family.Prevotellaceae.id.960	Coeliac disease	2	118910912	rs4493272	T	C	-0.0604992	0.0118027	2.96173e-07	-0.0139281	0.0237439	0.557473	26.2745
family.Prevotellaceae.id.960	Coeliac disease	3	4864877	rs4685827	T	C	-0.0679529	0.0145407	2.96421e-06	0.0151838	0.0277346	0.584057	21.8396
family.Prevotellaceae.id.960	Coeliac disease	19	17460999	rs7252711	A	G	-0.0740876	0.0161926	4.75302e-06	0.00491776	0.0379576	0.896915	20.9343
family.Prevotellaceae.id.960	Coeliac disease	12	21404832	rs7975087	C	A	-0.0601448	0.0135454	8.98609e-06	0.0124199	0.0313114	0.691619	19.7157
family.Prevotellaceae.id.960	Coeliac disease	14	33706908	rs912860	G	A	-0.229046	0.0483124	2.12732e-06	-0.0130075	0.0780737	0.867681	22.4765
family.Prevotellaceae.id.960	Coeliac disease	13	105075823	rs9586501	G	A	0.0592681	0.0127329	3.24437e-06	-0.0065884	0.0268852	0.806412	21.6663
family.Prevotellaceae.id.960	Coeliac disease	18	63018983	rs9958960	G	A	-0.0914807	0.0173611	1.3696e-07	-0.0193443	0.032889	0.556418	27.7653
family.Rhodospirillaceae.id.2717	Coeliac disease	5	119372737	rs1035406	G	A	-0.11354	0.0250863	6.0115e-06	-0.0466635	0.0368553	0.205467	20.4845
family.Rhodospirillaceae.id.2717	Coeliac disease	10	113419797	rs11591293	G	T	0.0743184	0.0158724	2.83761e-06	-0.0402137	0.0239138	0.0926446	21.9233
family.Rhodospirillaceae.id.2717	Coeliac disease	16	88554243	rs13336560	C	T	-0.0701719	0.0158061	9.01535e-06	-0.00779132	0.0241044	0.746519	19.7095
family.Rhodospirillaceae.id.2717	Coeliac disease	5	27945645	rs1549633	A	C	0.0999312	0.0218634	4.86074e-06	-0.0203987	0.0369752	0.581164	20.8914
family.Rhodospirillaceae.id.2717	Coeliac disease	6	89268715	rs1923415	A	G	-0.0999238	0.0227326	1.10458e-05	0.0831499	0.0412213	0.0436787	19.3215
family.Rhodospirillaceae.id.2717	Coeliac disease	2	225633812	rs3754624	C	T	0.0971389	0.0200064	1.20149e-06	0.028377	0.0309318	0.358931	23.5748
family.Rhodospirillaceae.id.2717	Coeliac disease	10	2670553	rs4278423	T	C	0.107529	0.0235725	5.07553e-06	-0.0250691	0.0491024	0.609669	20.8086
family.Rhodospirillaceae.id.2717	Coeliac disease	12	73139398	rs61933850	G	A	0.164808	0.0360647	4.88187e-06	-0.00609497	0.0347225	0.86066	20.8831
family.Rhodospirillaceae.id.2717	Coeliac disease	1	78619512	rs6679026	T	C	0.111984	0.0251088	8.19822e-06	0.0566265	0.0394983	0.151673	19.8911
family.Rhodospirillaceae.id.2717	Coeliac disease	8	131958403	rs7001029	C	T	0.117366	0.0261324	7.08253e-06	0.0304766	0.0407272	0.454273	20.1708
family.Rhodospirillaceae.id.2717	Coeliac disease	1	92206218	rs72714493	A	G	0.0816858	0.0180791	6.23562e-06	0.0335127	0.033298	0.3142	20.4145
family.Rhodospirillaceae.id.2717	Coeliac disease	4	134192918	rs74354280	C	T	-0.0911896	0.0204907	8.57534e-06	0.0493087	0.0264088	0.0618828	19.8051
family.Rhodospirillaceae.id.2717	Coeliac disease	2	169033340	rs76784716	A	G	0.136049	0.0285767	1.92788e-06	-0.0398183	0.0374227	0.287322	22.6656
family.Rhodospirillaceae.id.2717	Coeliac disease	3	13726736	rs9813022	A	G	-0.0842444	0.0163583	2.6057e-07	-0.0509439	0.0243551	0.0364636	26.5219
family.Rikenellaceae.id.967	Coeliac disease	9	86052655	rs10217435	C	T	-0.0883756	0.0197506	7.65661e-06	-0.00953851	0.0340655	0.779473	20.0218
family.Rikenellaceae.id.967	Coeliac disease	11	17589129	rs10832801	A	C	-0.0534763	0.0122666	1.30362e-05	0.00692768	0.0264701	0.79354	19.0052
family.Rikenellaceae.id.967	Coeliac disease	11	95304834	rs1939881	G	A	-0.105589	0.0206213	3.04862e-07	-0.0112585	0.0512178	0.826015	26.2187
family.Rikenellaceae.id.967	Coeliac disease	8	99188924	rs2447496	G	A	-0.0549203	0.0121904	6.63112e-06	-0.0139472	0.0269221	0.604417	20.2968
family.Rikenellaceae.id.967	Coeliac disease	21	32496710	rs2833282	G	A	0.0711137	0.0156966	5.88406e-06	0.00787941	0.0332031	0.812417	20.5255
family.Rikenellaceae.id.967	Coeliac disease	21	28515912	rs36021379	A	G	-0.0656005	0.0144903	5.97679e-06	-0.0257333	0.0326306	0.430332	20.4956
family.Rikenellaceae.id.967	Coeliac disease	15	71658642	rs4264350	T	C	-0.0526393	0.0108555	1.24027e-06	0.0175587	0.0237831	0.460341	23.5137
family.Rikenellaceae.id.967	Coeliac disease	18	4069710	rs59663348	G	A	0.0570915	0.0125048	4.98107e-06	-0.0121083	0.0275762	0.660599	20.8446
family.Rikenellaceae.id.967	Coeliac disease	9	14158854	rs62532512	C	A	-0.0504257	0.0107399	2.66398e-06	0.0199507	0.0238958	0.403773	22.0445
family.Rikenellaceae.id.967	Coeliac disease	2	174257127	rs6744030	C	T	0.0696747	0.0157103	9.20861e-06	-0.00107515	0.0289487	0.970373	19.6689
family.Rikenellaceae.id.967	Coeliac disease	4	187842232	rs6837275	A	G	0.0570355	0.011887	1.60144e-06	-0.0107514	0.0259863	0.679071	23.0222
family.Rikenellaceae.id.967	Coeliac disease	14	90270821	rs74474130	T	G	0.137747	0.0295688	3.18462e-06	0.0408507	0.0636304	0.520874	21.702
family.Rikenellaceae.id.967	Coeliac disease	14	21548634	rs77885767	C	T	-0.156209	0.0336482	3.44337e-06	-0.0412502	0.0565386	0.465639	21.5521
family.Rikenellaceae.id.967	Coeliac disease	6	100244667	rs9389714	C	T	-0.0636841	0.0143416	8.97383e-06	-0.0445369	0.041659	0.285033	19.7183
family.Rikenellaceae.id.967	Coeliac disease	13	22867356	rs9578457	G	A	-0.141478	0.0315848	7.48801e-06	0.0149158	0.0557853	0.789178	20.0643
family.Rikenellaceae.id.967	Coeliac disease	13	38044689	rs9603208	G	T	0.0821173	0.0159596	2.67043e-07	0.0522666	0.0394625	0.185349	26.4745
family.Ruminococcaceae.id.2050	Coeliac disease	8	69732887	rs10093275	C	T	0.0534595	0.011677	4.6899e-06	-0.0113736	0.0251659	0.651309	20.9599
family.Ruminococcaceae.id.2050	Coeliac disease	2	29829167	rs10166469	T	C	-0.053336	0.0120209	9.1248e-06	0.0119181	0.0271999	0.661267	19.6864
family.Ruminococcaceae.id.2050	Coeliac disease	8	4555684	rs1158100	A	G	-0.0490539	0.0109865	8.00932e-06	0.0106327	0.0238829	0.656175	19.9356
family.Ruminococcaceae.id.2050	Coeliac disease	1	107661606	rs1612733	T	C	0.108708	0.0238006	4.93662e-06	-0.106679	0.0527776	0.0432494	20.8617
family.Ruminococcaceae.id.2050	Coeliac disease	1	61425267	rs17376049	T	C	0.0848534	0.0172114	8.21987e-07	0.0458801	0.038043	0.227815	24.3056
family.Ruminococcaceae.id.2050	Coeliac disease	2	218216801	rs2113833	T	C	0.169146	0.0355009	1.89269e-06	-0.0716509	0.066376	0.280379	22.701
family.Ruminococcaceae.id.2050	Coeliac disease	1	147744468	rs3009418	C	A	0.0927607	0.0210123	1.01203e-05	0.0111285	0.0561865	0.842996	19.4886
family.Ruminococcaceae.id.2050	Coeliac disease	12	47384118	rs55793120	T	C	0.13822	0.0266152	2.06627e-07	-0.040793	0.0503374	0.417715	26.9701
family.Ruminococcaceae.id.2050	Coeliac disease	9	2801371	rs56199908	T	C	-0.199327	0.0410444	1.19559e-06	0.00208438	0.0528291	0.968528	23.5843
family.Ruminococcaceae.id.2050	Coeliac disease	1	24473669	rs76724913	T	G	0.0901053	0.0203104	9.14744e-06	0.053075	0.0400261	0.184836	19.6817
family.Streptococcaceae.id.1850	Coeliac disease	4	53657577	rs10028567	C	T	-0.0934027	0.0190343	9.2452e-07	-0.00106802	0.0363463	0.976558	24.0792
family.Streptococcaceae.id.1850	Coeliac disease	12	100584014	rs11110281	T	C	-0.130554	0.0225943	7.55103e-09	0.0535322	0.0551032	0.331305	33.3874
family.Streptococcaceae.id.1850	Coeliac disease	12	120729505	rs16950051	A	G	0.107008	0.0236973	6.31372e-06	0.0337812	0.048416	0.485348	20.3907
family.Streptococcaceae.id.1850	Coeliac disease	14	97526750	rs2370083	G	T	-0.0842751	0.0184509	4.9352e-06	0.0577674	0.0485743	0.234338	20.8623
family.Streptococcaceae.id.1850	Coeliac disease	8	10143164	rs2952251	A	G	-0.0639298	0.0126525	4.35491e-07	0.0680608	0.028246	0.0159709	25.5303
family.Streptococcaceae.id.1850	Coeliac disease	16	991253	rs35344081	G	A	0.0609349	0.0129703	2.62693e-06	0.0345253	0.0268414	0.198349	22.0714
family.Streptococcaceae.id.1850	Coeliac disease	4	37452858	rs57646748	G	A	-0.088021	0.019876	9.4884e-06	-0.0680534	0.0613565	0.267367	19.6117
family.Streptococcaceae.id.1850	Coeliac disease	3	132058723	rs6806351	T	C	-0.0619209	0.0135744	5.0766e-06	0.0292634	0.0286618	0.30726	20.8082
family.Streptococcaceae.id.1850	Coeliac disease	1	240441766	rs77968078	G	A	-0.0993013	0.0224788	9.98206e-06	0.0253713	0.0500047	0.611888	19.5149
family.Streptococcaceae.id.1850	Coeliac disease	10	28588269	rs7916711	A	G	0.0959639	0.021545	8.42422e-06	-0.0194458	0.03419	0.569521	19.8391
family.Streptococcaceae.id.1850	Coeliac disease	7	46778653	rs957755	T	G	-0.0642449	0.0142702	6.73104e-06	0.0422235	0.0340993	0.215623	20.2682
family.Veillonellaceae.id.2172	Coeliac disease	14	102897930	rs111810795	C	T	-0.0867108	0.0180573	1.57112e-06	0.0790503	0.0395773	0.0457857	23.0589
family.Veillonellaceae.id.2172	Coeliac disease	13	61597625	rs114889439	A	G	-0.253809	0.0539169	2.5088e-06	0.0712712	0.0652557	0.274753	22.1597
family.Veillonellaceae.id.2172	Coeliac disease	5	132646303	rs12186441	G	A	0.208096	0.0453999	4.56994e-06	-0.0595188	0.0586544	0.310232	21.0096
family.Veillonellaceae.id.2172	Coeliac disease	7	21637810	rs12668619	A	G	0.055301	0.0117654	2.59759e-06	0.0522832	0.0251681	0.0377685	22.093
family.Veillonellaceae.id.2172	Coeliac disease	1	50088819	rs12741784	C	T	-0.0621452	0.0119266	1.88194e-07	-0.00478915	0.0269914	0.859169	27.1507
family.Veillonellaceae.id.2172	Coeliac disease	4	46366067	rs1442060	G	A	-0.0514024	0.0112125	4.55279e-06	0.0152593	0.02387	0.522649	21.0168
family.Veillonellaceae.id.2172	Coeliac disease	18	30208691	rs1693340	T	C	0.0818934	0.018245	7.17142e-06	0.0455933	0.0459831	0.32143	20.147
family.Veillonellaceae.id.2172	Coeliac disease	4	23317124	rs2175069	A	G	-0.0526752	0.0114886	4.54025e-06	0.0134577	0.0245244	0.583178	21.0221
family.Veillonellaceae.id.2172	Coeliac disease	5	38348199	rs2561116	T	G	-0.083617	0.0187159	7.90667e-06	0.0214782	0.0508965	0.673028	19.9603
family.Veillonellaceae.id.2172	Coeliac disease	13	78785141	rs2585520	G	T	-0.0904972	0.0200428	6.32581e-06	0.029791	0.0620418	0.631101	20.387
family.Veillonellaceae.id.2172	Coeliac disease	8	138319508	rs4263802	G	A	0.050942	0.0114921	9.30277e-06	-0.0201456	0.0251876	0.423816	19.6495
family.Veillonellaceae.id.2172	Coeliac disease	15	78546996	rs4461038	A	G	-0.0554965	0.0119467	3.39538e-06	-0.0400468	0.026093	0.124839	21.5791
family.Veillonellaceae.id.2172	Coeliac disease	18	462180	rs4797169	T	C	0.0587799	0.0128297	4.61522e-06	0.00580572	0.0278997	0.835157	20.9907
family.Veillonellaceae.id.2172	Coeliac disease	6	139188534	rs61264131	A	C	0.202367	0.0464388	1.31428e-05	-0.0698176	0.039934	0.0804081	18.9897
family.Veillonellaceae.id.2172	Coeliac disease	1	244391618	rs6692542	A	G	0.0534397	0.0118254	6.21108e-06	-0.0224812	0.0249064	0.366725	20.422
family.Veillonellaceae.id.2172	Coeliac disease	6	75534152	rs6909981	C	T	-0.0638697	0.0141765	6.62748e-06	0.0113675	0.0358978	0.7515	20.2979
family.Veillonellaceae.id.2172	Coeliac disease	13	38326692	rs79535861	A	C	0.100666	0.0207016	1.15775e-06	-0.0117793	0.0413397	0.775691	23.6462
family.Veillonellaceae.id.2172	Coeliac disease	6	92380922	rs9345168	C	A	0.0509102	0.0113253	6.94827e-06	-0.028413	0.0236043	0.228698	20.2074
family.Verrucomicrobiaceae.id.4036	Coeliac disease	12	130309670	rs111862613	T	C	0.0907065	0.0196746	4.02034e-06	-0.0223592	0.0314923	0.477712	21.2551
family.Verrucomicrobiaceae.id.4036	Coeliac disease	18	49473635	rs117107102	A	G	0.204683	0.0431573	2.10865e-06	-0.0592351	0.0565648	0.295003	22.4934
family.Verrucomicrobiaceae.id.4036	Coeliac disease	4	95027272	rs11729256	T	C	0.0749798	0.0150177	5.95195e-07	-0.0382654	0.0315295	0.224886	24.9277
family.Verrucomicrobiaceae.id.4036	Coeliac disease	15	97570657	rs12908520	G	A	0.0619104	0.0130946	2.2682e-06	-0.0332213	0.0238474	0.163596	22.3533
family.Verrucomicrobiaceae.id.4036	Coeliac disease	16	81063149	rs2602429	C	T	0.0745516	0.0156195	1.81515e-06	-0.0425436	0.0270145	0.115293	22.7814
family.Verrucomicrobiaceae.id.4036	Coeliac disease	10	5064327	rs4242783	G	A	0.0687992	0.0147694	3.18926e-06	0.00844726	0.0262888	0.747963	21.6992
family.Verrucomicrobiaceae.id.4036	Coeliac disease	11	130280667	rs4936098	A	G	0.0648691	0.0135928	1.82124e-06	-0.00671183	0.0247863	0.786555	22.7749
family.Verrucomicrobiaceae.id.4036	Coeliac disease	1	41074472	rs61779207	G	A	-0.0758811	0.0167762	6.09278e-06	0.0151865	0.0285723	0.595064	20.4588
family.Verrucomicrobiaceae.id.4036	Coeliac disease	4	100544188	rs74542928	T	C	0.112124	0.0236422	2.11056e-06	-0.0156865	0.0560929	0.779744	22.4917
family.Verrucomicrobiaceae.id.4036	Coeliac disease	6	56341481	rs9349825	A	G	-0.0704354	0.0147128	1.68992e-06	-0.003868	0.030076	0.897668	22.9188
family.Verrucomicrobiaceae.id.4036	Coeliac disease	20	31867840	rs941682	G	A	-0.0631526	0.0143767	1.11954e-05	-0.0409557	0.0265448	0.122858	19.2958
family.Victivallaceae.id.2255	Coeliac disease	19	711637	rs11671100	A	C	-0.160034	0.0349472	4.66499e-06	0.00528659	0.0294799	0.857679	20.9701
family.Victivallaceae.id.2255	Coeliac disease	7	146808977	rs11764871	G	T	0.127099	0.025656	7.27137e-07	0.0528798	0.0257482	0.0400018	24.5418
family.Victivallaceae.id.2255	Coeliac disease	7	57589803	rs2944282	T	C	-0.124197	0.0257026	1.35121e-06	-0.0161157	0.0263823	0.541297	23.3489
family.Victivallaceae.id.2255	Coeliac disease	12	131103256	rs34962571	A	C	-0.186945	0.0418412	7.89625e-06	0.0528475	0.0395819	0.181829	19.9628
family.Victivallaceae.id.2255	Coeliac disease	11	9316730	rs4396289	C	T	-0.152918	0.0288525	1.15821e-07	-0.0119417	0.0352604	0.734857	28.0897
family.Victivallaceae.id.2255	Coeliac disease	2	31211657	rs61702987	T	C	0.145501	0.0300007	1.23508e-06	-0.021859	0.037948	0.564599	23.5218
family.Victivallaceae.id.2255	Coeliac disease	9	111086170	rs62570196	C	T	-0.246101	0.0483077	3.49746e-07	-0.00675254	0.0590485	0.908956	25.9535
family.Victivallaceae.id.2255	Coeliac disease	2	60484909	rs6545794	A	G	-0.197786	0.0410495	1.44846e-06	0.00324391	0.036209	0.928614	23.2152
family.Victivallaceae.id.2255	Coeliac disease	10	95286954	rs7077363	G	A	0.148942	0.0318366	2.89224e-06	-0.0455786	0.0320339	0.154788	21.8868
family.Victivallaceae.id.2255	Coeliac disease	12	102525047	rs7314815	G	A	0.101088	0.0225594	7.43039e-06	0.0154488	0.0238463	0.517084	20.0791
family.Victivallaceae.id.2255	Coeliac disease	3	9968555	rs7627405	C	T	-0.134158	0.0301427	8.55678e-06	-0.0491772	0.0299341	0.100415	19.8092
genus..Clostridiuminnocuumgroup.id.14397	Coeliac disease	12	30268485	rs10506058	A	G	0.0997048	0.0221926	7.03224e-06	0.0283376	0.0239758	0.237235	20.1844
genus..Clostridiuminnocuumgroup.id.14397	Coeliac disease	18	69274308	rs1942371	G	A	-0.157938	0.034187	3.84053e-06	0.0040377	0.0362308	0.911264	21.3428
genus..Clostridiuminnocuumgroup.id.14397	Coeliac disease	5	9368158	rs40656	C	T	0.142664	0.0311021	4.49732e-06	0.0220371	0.0296238	0.456939	21.0403
genus..Clostridiuminnocuumgroup.id.14397	Coeliac disease	5	95717619	rs4869133	G	A	-0.180591	0.0409505	1.03385e-05	0.0111394	0.0312356	0.721372	19.4478
genus..Clostridiuminnocuumgroup.id.14397	Coeliac disease	18	6348227	rs61267978	T	C	0.14708	0.0320875	4.56816e-06	-0.00769109	0.0363544	0.832451	21.0103
genus..Clostridiuminnocuumgroup.id.14397	Coeliac disease	1	8419420	rs6577484	G	A	0.160425	0.0360857	8.76243e-06	0.0162907	0.0390138	0.676267	19.7639
genus..Clostridiuminnocuumgroup.id.14397	Coeliac disease	5	71186626	rs6890185	T	C	0.113424	0.0233137	1.14398e-06	0.0176405	0.025287	0.48542	23.6692
genus..Clostridiuminnocuumgroup.id.14397	Coeliac disease	15	59704208	rs77845139	A	G	-0.114993	0.0257186	7.77849e-06	0.026323	0.0273492	0.33581	19.9916
genus..Eubacteriumbrachygroup.id.11296	Coeliac disease	10	94185213	rs112617308	T	C	-0.170873	0.0362844	2.48594e-06	0.00174365	0.0408807	0.965979	22.1773
genus..Eubacteriumbrachygroup.id.11296	Coeliac disease	2	218237281	rs12151423	A	G	0.101329	0.0227324	8.29422e-06	0.00469243	0.0236706	0.842859	19.8688
genus..Eubacteriumbrachygroup.id.11296	Coeliac disease	4	144665178	rs13139592	T	C	-0.145997	0.0327192	8.11576e-06	-0.0595812	0.0348351	0.0871967	19.9104
genus..Eubacteriumbrachygroup.id.11296	Coeliac disease	14	23060552	rs1384962	A	G	0.120888	0.0266264	5.62113e-06	-0.00396155	0.0254981	0.876532	20.6131
genus..Eubacteriumbrachygroup.id.11296	Coeliac disease	10	22892667	rs2913110	C	T	0.105143	0.022942	4.58352e-06	-0.0249358	0.0247837	0.314349	21.0039
genus..Eubacteriumbrachygroup.id.11296	Coeliac disease	4	184628931	rs4862235	G	A	0.104806	0.0225751	3.44128e-06	0.0175272	0.0238068	0.461593	21.5533
genus..Eubacteriumbrachygroup.id.11296	Coeliac disease	5	17460096	rs62348779	T	C	-0.201481	0.043286	3.24556e-06	-0.00983452	0.0447191	0.825935	21.6656
genus..Eubacteriumbrachygroup.id.11296	Coeliac disease	11	80236833	rs6591893	G	A	0.108225	0.0240319	6.68701e-06	0.00227789	0.0249198	0.927168	20.2807
genus..Eubacteriumbrachygroup.id.11296	Coeliac disease	22	48190598	rs720439	A	G	-0.111927	0.0251252	8.39861e-06	-0.0277683	0.0276366	0.315011	19.8449
genus..Eubacteriumbrachygroup.id.11296	Coeliac disease	4	6856564	rs73199919	T	C	-0.236717	0.0531335	8.38405e-06	0.0606565	0.0551726	0.271596	19.8482
genus..Eubacteriumcoprostanoligenesgroup.id.11375	Coeliac disease	7	33603146	rs1020520	T	G	-0.0590705	0.0132929	8.83959e-06	0.0195797	0.0329155	0.551947	19.7471
genus..Eubacteriumcoprostanoligenesgroup.id.11375	Coeliac disease	10	2215931	rs10444197	A	G	-0.0505823	0.0113455	8.2595e-06	-0.0377615	0.0249234	0.129747	19.8768
genus..Eubacteriumcoprostanoligenesgroup.id.11375	Coeliac disease	12	32713919	rs11052069	T	C	0.0477832	0.0107833	9.37068e-06	-0.0399038	0.0238236	0.0939399	19.6356
genus..Eubacteriumcoprostanoligenesgroup.id.11375	Coeliac disease	3	113794507	rs11720857	C	T	0.0630776	0.0144485	1.26723e-05	0.0217352	0.0311677	0.485576	19.0592
genus..Eubacteriumcoprostanoligenesgroup.id.11375	Coeliac disease	15	36911598	rs12906958	C	T	-0.0533159	0.0115935	4.24959e-06	0.0085354	0.0259294	0.742021	21.1488
genus..Eubacteriumcoprostanoligenesgroup.id.11375	Coeliac disease	7	31085162	rs17159861	C	T	0.0962228	0.0168388	1.10132e-08	-0.010418	0.0382507	0.785346	32.6537
genus..Eubacteriumcoprostanoligenesgroup.id.11375	Coeliac disease	10	84506096	rs2644213	G	A	0.0538845	0.0121245	8.81853e-06	0.0240694	0.0258093	0.351033	19.7517
genus..Eubacteriumcoprostanoligenesgroup.id.11375	Coeliac disease	15	86440997	rs4076415	T	G	0.0515152	0.0110294	3.00172e-06	0.00957964	0.0245715	0.696635	21.8155
genus..Eubacteriumcoprostanoligenesgroup.id.11375	Coeliac disease	15	97869293	rs62024432	C	T	-0.0769698	0.0172101	7.73643e-06	0.101217	0.0403292	0.0120812	20.0019
genus..Eubacteriumcoprostanoligenesgroup.id.11375	Coeliac disease	3	127139574	rs6762473	C	A	0.0521584	0.0112353	3.4441e-06	-0.0662729	0.025054	0.00816432	21.5517
genus..Eubacteriumcoprostanoligenesgroup.id.11375	Coeliac disease	3	81595477	rs76898927	G	A	0.123055	0.0266375	3.84448e-06	-0.000219384	0.0523972	0.996659	21.3409
genus..Eubacteriumcoprostanoligenesgroup.id.11375	Coeliac disease	7	16380806	rs9648214	T	C	-0.0828719	0.016431	4.56764e-07	-0.0132024	0.0420135	0.753336	25.4383
genus..Eubacteriumeligensgroup.id.14372	Coeliac disease	11	31098691	rs182318	G	A	-0.0824941	0.0195615	2.4739e-05	0.0093358	0.0433832	0.829616	17.7845
genus..Eubacteriumeligensgroup.id.14372	Coeliac disease	13	107563458	rs2200429	A	G	-0.0888825	0.0198479	7.52821e-06	0.0388603	0.0397756	0.328575	20.0541
genus..Eubacteriumeligensgroup.id.14372	Coeliac disease	10	83092007	rs265534	T	G	-0.0563756	0.0120127	2.69237e-06	0.0277831	0.0237631	0.242335	22.0242
genus..Eubacteriumeligensgroup.id.14372	Coeliac disease	16	81820486	rs4583233	A	C	0.0670205	0.0128122	1.68597e-07	-0.00284491	0.0263108	0.913895	27.3633
genus..Eubacteriumeligensgroup.id.14372	Coeliac disease	2	110260993	rs56080211	C	T	0.123093	0.0282743	1.33971e-05	0.0421746	0.0447617	0.346088	18.9531
genus..Eubacteriumeligensgroup.id.14372	Coeliac disease	6	70956815	rs6923695	T	G	0.103268	0.0229524	6.82105e-06	-0.0362484	0.0470566	0.441113	20.2428
genus..Eubacteriumfissicatenagroup.id.14373	Coeliac disease	14	89484373	rs10147907	T	G	0.172263	0.039601	1.36161e-05	-0.0585239	0.0449274	0.1927	18.9222
genus..Eubacteriumfissicatenagroup.id.14373	Coeliac disease	10	96758467	rs11818408	G	A	0.10585	0.0237114	8.04017e-06	-0.00350556	0.024229	0.88496	19.9283
genus..Eubacteriumfissicatenagroup.id.14373	Coeliac disease	18	45753272	rs11876297	T	C	0.131469	0.0281712	3.05925e-06	-0.0287707	0.026689	0.281034	21.779
genus..Eubacteriumfissicatenagroup.id.14373	Coeliac disease	7	73043561	rs151257695	A	G	0.20951	0.0454847	4.10179e-06	-0.00432132	0.0463229	0.925676	21.2167
genus..Eubacteriumfissicatenagroup.id.14373	Coeliac disease	3	39604954	rs1768152	T	C	0.139489	0.0316186	1.02609e-05	-0.0709321	0.0387587	0.0672357	19.4622
genus..Eubacteriumfissicatenagroup.id.14373	Coeliac disease	8	5433699	rs2733072	G	A	0.109644	0.0228306	1.56687e-06	-0.005195	0.0237532	0.826878	23.0641
genus..Eubacteriumfissicatenagroup.id.14373	Coeliac disease	2	71145246	rs3771393	C	T	0.130842	0.0266671	9.27125e-07	-0.0280619	0.0298273	0.3468	24.0738
genus..Eubacteriumfissicatenagroup.id.14373	Coeliac disease	6	39940437	rs6934739	A	G	0.111463	0.0252788	1.03676e-05	0.0133659	0.0249891	0.59274	19.4425
genus..Eubacteriumfissicatenagroup.id.14373	Coeliac disease	11	115165111	rs7104872	G	A	0.138612	0.0291906	2.04917e-06	0.0275022	0.0378933	0.467973	22.5484
genus..Eubacteriumhalliigroup.id.11338	Coeliac disease	11	58040621	rs10501370	C	T	-0.115589	0.0252489	4.69489e-06	-0.0369523	0.0489248	0.450077	20.9579
genus..Eubacteriumhalliigroup.id.11338	Coeliac disease	1	34308917	rs10798999	C	T	0.0601661	0.0126752	2.06723e-06	0.00242604	0.0267615	0.927768	22.5315
genus..Eubacteriumhalliigroup.id.11338	Coeliac disease	11	11771637	rs117748144	T	C	-0.126582	0.028712	1.04e-05	-0.0300986	0.0535103	0.573787	19.4365
genus..Eubacteriumhalliigroup.id.11338	Coeliac disease	4	111885431	rs13116360	T	C	0.154124	0.0297185	2.14699e-07	-0.0030132	0.0478169	0.949754	26.896
genus..Eubacteriumhalliigroup.id.11338	Coeliac disease	4	183709536	rs17074066	T	C	-0.0813986	0.0189272	1.70329e-05	0.132513	0.0842348	0.115687	18.4952
genus..Eubacteriumhalliigroup.id.11338	Coeliac disease	1	104524676	rs17474256	G	A	0.0810805	0.0184573	1.11865e-05	0.00812142	0.039907	0.838737	19.2973
genus..Eubacteriumhalliigroup.id.11338	Coeliac disease	19	49214274	rs281379	A	G	-0.0499523	0.0112153	8.43057e-06	0.00515089	0.0240737	0.830576	19.8376
genus..Eubacteriumhalliigroup.id.11338	Coeliac disease	3	64664456	rs28584818	A	G	0.126115	0.0268627	2.66861e-06	-0.00652512	0.0438902	0.881815	22.0412
genus..Eubacteriumhalliigroup.id.11338	Coeliac disease	7	148856720	rs60254196	A	G	-0.0522832	0.0111865	2.95711e-06	-0.0459111	0.0238656	0.0543876	21.8442
genus..Eubacteriumhalliigroup.id.11338	Coeliac disease	18	48384463	rs630939	C	T	-0.0508914	0.0114352	8.57049e-06	-0.0154655	0.0239443	0.518346	19.8062
genus..Eubacteriumhalliigroup.id.11338	Coeliac disease	3	23663416	rs6550770	T	C	-0.198087	0.0443545	7.96934e-06	-0.0167068	0.0586269	0.775668	19.9452
genus..Eubacteriumhalliigroup.id.11338	Coeliac disease	15	62014160	rs74018587	C	T	0.208943	0.043822	1.86072e-06	0.00849458	0.0609591	0.889175	22.7337
genus..Eubacteriumhalliigroup.id.11338	Coeliac disease	11	123789877	rs78056098	G	T	-0.0507411	0.0113758	8.17935e-06	-0.015515	0.0247046	0.529989	19.8955
genus..Eubacteriumhalliigroup.id.11338	Coeliac disease	3	110283389	rs949971	T	G	-0.0540164	0.0116101	3.27865e-06	-0.0226521	0.0253155	0.3709	21.6462
genus..Eubacteriumnodatumgroup.id.11297	Coeliac disease	7	64894137	rs10263623	C	T	0.193496	0.0439023	1.04611e-05	-0.0619035	0.0603431	0.304958	19.4253
genus..Eubacteriumnodatumgroup.id.11297	Coeliac disease	7	135052348	rs10458299	T	C	-0.187753	0.041969	7.69117e-06	0.0493852	0.044862	0.270974	20.0131
genus..Eubacteriumnodatumgroup.id.11297	Coeliac disease	10	61322015	rs11006576	A	G	-0.110167	0.024593	7.47765e-06	0.000988663	0.0238671	0.966958	20.067
genus..Eubacteriumnodatumgroup.id.11297	Coeliac disease	9	28245518	rs113893692	C	T	-0.185107	0.0403573	4.50295e-06	-0.0759466	0.0360174	0.0349784	21.0379
genus..Eubacteriumnodatumgroup.id.11297	Coeliac disease	14	52185888	rs34297067	A	G	-0.186907	0.0341475	4.41215e-08	-0.0395002	0.0332921	0.235435	29.9593
genus..Eubacteriumnodatumgroup.id.11297	Coeliac disease	10	9659749	rs61841040	G	T	0.160621	0.0341609	2.57757e-06	0.0475759	0.0297268	0.109501	22.1078
genus..Eubacteriumnodatumgroup.id.11297	Coeliac disease	4	94712747	rs6818880	A	G	-0.110081	0.0245964	7.62442e-06	0.0101457	0.0238571	0.670639	20.0298
genus..Eubacteriumnodatumgroup.id.11297	Coeliac disease	9	96597985	rs77910827	C	T	0.201788	0.0413568	1.06514e-06	-0.0732593	0.0381968	0.0551176	23.8066
genus..Eubacteriumnodatumgroup.id.11297	Coeliac disease	8	4954912	rs7827125	C	T	0.1223	0.0271331	6.56281e-06	0.0482594	0.0263464	0.0669931	20.3166
genus..Eubacteriumnodatumgroup.id.11297	Coeliac disease	1	171060821	rs7880204	T	C	-0.125454	0.0275303	5.19058e-06	0.00272858	0.0274132	0.920713	20.7656
genus..Eubacteriumnodatumgroup.id.11297	Coeliac disease	1	34529736	rs9425984	T	C	-0.130234	0.0292347	8.39808e-06	-0.0256219	0.0287464	0.372765	19.845
genus..Eubacteriumoxidoreducensgroup.id.11339	Coeliac disease	1	195064019	rs12129908	C	A	0.0893272	0.0198333	6.67159e-06	-0.00495243	0.0241407	0.837456	20.2852
genus..Eubacteriumoxidoreducensgroup.id.11339	Coeliac disease	12	94515340	rs12423772	G	T	0.14098	0.0295029	1.76605e-06	0.0558119	0.0335057	0.0957657	22.8341
genus..Eubacteriumoxidoreducensgroup.id.11339	Coeliac disease	4	37526679	rs2973294	G	T	0.0923559	0.0195439	2.29474e-06	-0.0177894	0.0240912	0.46026	22.331
genus..Eubacteriumoxidoreducensgroup.id.11339	Coeliac disease	16	86480355	rs34561138	G	A	0.216145	0.045992	2.6063e-06	0.0244631	0.0606825	0.68685	22.0865
genus..Eubacteriumoxidoreducensgroup.id.11339	Coeliac disease	5	106882394	rs440215	C	T	0.0932766	0.0195294	1.78624e-06	-0.0426428	0.0237876	0.0730281	22.8122
genus..Eubacteriumrectalegroup.id.14374	Coeliac disease	7	121281238	rs10248854	C	A	-0.0527827	0.0113463	3.28807e-06	0.00483842	0.024221	0.841667	21.6407
genus..Eubacteriumrectalegroup.id.14374	Coeliac disease	1	234530370	rs10797540	A	G	0.0503179	0.0108389	3.44511e-06	0.0229008	0.0237651	0.33523	21.5512
genus..Eubacteriumrectalegroup.id.14374	Coeliac disease	1	116082909	rs143694765	T	C	0.0870025	0.019779	1.08881e-05	0.00516835	0.0392726	0.895299	19.3489
genus..Eubacteriumrectalegroup.id.14374	Coeliac disease	11	8129537	rs2884897	A	G	-0.129364	0.0289021	7.60786e-06	-0.0357732	0.0643282	0.578139	20.034
genus..Eubacteriumrectalegroup.id.14374	Coeliac disease	2	125553155	rs314726	T	C	0.0528824	0.0109486	1.36502e-06	0.0186801	0.0238988	0.43443	23.3293
genus..Eubacteriumrectalegroup.id.14374	Coeliac disease	15	93006765	rs35398954	A	G	-0.0901402	0.0174602	2.43523e-07	0.0083966	0.0322301	0.794462	26.6526
genus..Eubacteriumrectalegroup.id.14374	Coeliac disease	9	129425745	rs59427698	A	G	-0.0576035	0.0130853	1.07187e-05	-0.00216747	0.0302941	0.942962	19.3789
genus..Eubacteriumrectalegroup.id.14374	Coeliac disease	9	92013419	rs62547233	A	G	0.0536319	0.0120201	8.12494e-06	-0.0269274	0.0261917	0.303909	19.9082
genus..Eubacteriumruminantiumgroup.id.11340	Coeliac disease	14	52219066	rs10131724	A	C	-0.199832	0.0414577	1.43452e-06	0.0338772	0.0401857	0.39922	23.2338
genus..Eubacteriumruminantiumgroup.id.11340	Coeliac disease	1	88523399	rs10923018	G	A	0.0726438	0.0160924	6.35665e-06	-0.0225047	0.0239577	0.347549	20.3777
genus..Eubacteriumruminantiumgroup.id.11340	Coeliac disease	15	61289622	rs11637981	G	T	-0.073258	0.0160888	5.27971e-06	0.0326121	0.0238421	0.171362	20.733
genus..Eubacteriumruminantiumgroup.id.11340	Coeliac disease	2	201610645	rs13025464	T	C	-0.0737077	0.0163786	6.78731e-06	0.0138447	0.0242163	0.567518	20.2523
genus..Eubacteriumruminantiumgroup.id.11340	Coeliac disease	22	25303055	rs139749	C	T	-0.0845439	0.0171791	8.59577e-07	0.011275	0.0250234	0.652292	24.2195
genus..Eubacteriumruminantiumgroup.id.11340	Coeliac disease	5	33897589	rs16891896	G	A	-0.174787	0.0390573	7.63588e-06	-0.0150775	0.0421082	0.720294	20.0269
genus..Eubacteriumruminantiumgroup.id.11340	Coeliac disease	12	30360954	rs17519472	C	T	0.107804	0.0233984	4.07865e-06	-0.0164814	0.0342446	0.630314	21.2275
genus..Eubacteriumruminantiumgroup.id.11340	Coeliac disease	6	11953633	rs209813	G	A	-0.103488	0.0236391	1.19859e-05	-0.0215846	0.0333836	0.517916	19.1655
genus..Eubacteriumruminantiumgroup.id.11340	Coeliac disease	5	121182996	rs2116427	A	G	0.0911461	0.0182353	5.78295e-07	0.0358522	0.0271458	0.186592	24.9833
genus..Eubacteriumruminantiumgroup.id.11340	Coeliac disease	9	130980937	rs2229917	A	G	0.153538	0.0323922	2.13756e-06	0.01222	0.0590322	0.836005	22.4673
genus..Eubacteriumruminantiumgroup.id.11340	Coeliac disease	2	71247578	rs2418654	C	T	-0.0748879	0.0165852	6.32108e-06	0.0451113	0.0241844	0.0621384	20.3884
genus..Eubacteriumruminantiumgroup.id.11340	Coeliac disease	1	3044181	rs2817174	C	T	-0.0734306	0.0163687	7.25591e-06	0.00982088	0.0242524	0.685518	20.1246
genus..Eubacteriumruminantiumgroup.id.11340	Coeliac disease	6	130030114	rs57340348	T	C	-0.0979429	0.0212166	3.90574e-06	0.0207415	0.0294121	0.480683	21.3106
genus..Eubacteriumruminantiumgroup.id.11340	Coeliac disease	9	2539358	rs606117	A	G	0.0833243	0.018056	3.93527e-06	-0.044951	0.0266133	0.0912116	21.2961
genus..Eubacteriumruminantiumgroup.id.11340	Coeliac disease	1	197978281	rs6676699	G	T	-0.0888124	0.0196447	6.15689e-06	-0.00322455	0.0258764	0.90083	20.4388
genus..Eubacteriumruminantiumgroup.id.11340	Coeliac disease	8	138626268	rs7000472	A	G	-0.0762282	0.016523	3.96031e-06	0.0224475	0.0241049	0.351729	21.284
genus..Eubacteriumruminantiumgroup.id.11340	Coeliac disease	10	129037453	rs72836424	C	T	-0.139825	0.030069	3.31726e-06	0.0308145	0.0379252	0.4165	21.6237
genus..Eubacteriumruminantiumgroup.id.11340	Coeliac disease	12	63306003	rs73139629	A	C	-0.115098	0.0247909	3.43822e-06	-0.0151995	0.0411688	0.711979	21.555
genus..Eubacteriumventriosumgroup.id.11341	Coeliac disease	13	98785900	rs11617697	A	G	-0.143349	0.0286241	5.50068e-07	-0.0189521	0.051992	0.715471	25.0798
genus..Eubacteriumventriosumgroup.id.11341	Coeliac disease	18	22460785	rs12964517	G	A	0.0587198	0.0123453	1.97039e-06	-0.0308119	0.026331	0.24193	22.6237
genus..Eubacteriumventriosumgroup.id.11341	Coeliac disease	3	107736434	rs13082419	C	T	-0.0715522	0.016137	9.24771e-06	-0.0280169	0.037688	0.457245	19.6608
genus..Eubacteriumventriosumgroup.id.11341	Coeliac disease	8	114445055	rs16884680	G	T	-0.0906428	0.0191909	2.3214e-06	0.0796219	0.0392846	0.0426835	22.3088
genus..Eubacteriumventriosumgroup.id.11341	Coeliac disease	14	51960625	rs35179274	C	T	-0.0627263	0.013786	5.36433e-06	0.0296702	0.0308935	0.336852	20.7026
genus..Eubacteriumventriosumgroup.id.11341	Coeliac disease	14	44975510	rs3809430	T	C	-0.0548171	0.0118426	3.67754e-06	0.0617675	0.0256102	0.0158723	21.426
genus..Eubacteriumventriosumgroup.id.11341	Coeliac disease	3	190223732	rs57199565	T	C	0.0783394	0.0160257	1.0168e-06	0.0307952	0.0307036	0.315868	23.8961
genus..Eubacteriumventriosumgroup.id.11341	Coeliac disease	1	109398264	rs66746423	C	T	0.0751501	0.0164978	5.2349e-06	0.00884652	0.0332221	0.79002	20.7494
genus..Eubacteriumventriosumgroup.id.11341	Coeliac disease	2	203661779	rs6704822	A	G	0.0739179	0.0166705	9.24762e-06	-0.0134845	0.0350108	0.700126	19.6609
genus..Eubacteriumventriosumgroup.id.11341	Coeliac disease	16	60348381	rs72783037	C	A	0.0658926	0.0143747	4.56313e-06	0.0542927	0.0291602	0.062621	21.0124
genus..Eubacteriumventriosumgroup.id.11341	Coeliac disease	20	50140919	rs73615400	T	C	-0.0956303	0.0193428	7.65416e-07	-0.0254524	0.0403141	0.52781	24.443
genus..Eubacteriumventriosumgroup.id.11341	Coeliac disease	4	126371814	rs73849225	T	C	0.0975711	0.0224388	1.37186e-05	0.0348698	0.0427281	0.414451	18.9079
genus..Eubacteriumventriosumgroup.id.11341	Coeliac disease	1	147291928	rs78250280	G	A	0.0749762	0.0164404	5.10382e-06	-0.00125737	0.0339671	0.970471	20.7979
genus..Eubacteriumventriosumgroup.id.11341	Coeliac disease	12	52423996	rs876734	C	T	-0.0618696	0.0132532	3.03748e-06	-0.0147417	0.0264112	0.576736	21.7927
genus..Eubacteriumventriosumgroup.id.11341	Coeliac disease	13	51938576	rs9316536	T	G	-0.0817111	0.0183121	8.11463e-06	0.043296	0.0344289	0.208555	19.9107
genus..Eubacteriumxylanophilumgroup.id.14375	Coeliac disease	14	73181783	rs10140184	A	C	0.0576795	0.012599	4.69215e-06	0.00526848	0.0240495	0.826597	20.959
genus..Eubacteriumxylanophilumgroup.id.14375	Coeliac disease	1	22627266	rs10917203	A	C	0.0612633	0.0130917	2.87493e-06	-0.00151873	0.0242823	0.950129	21.8983
genus..Eubacteriumxylanophilumgroup.id.14375	Coeliac disease	16	73696771	rs112176119	C	T	-0.113455	0.0245762	3.90307e-06	-0.0248389	0.0406956	0.541625	21.3119
genus..Eubacteriumxylanophilumgroup.id.14375	Coeliac disease	7	43566344	rs13239072	G	A	0.0687427	0.0142728	1.46219e-06	0.0394529	0.0264931	0.136441	23.1971
genus..Eubacteriumxylanophilumgroup.id.14375	Coeliac disease	20	57995506	rs17830032	G	A	-0.160597	0.0310515	2.31629e-07	-0.0134439	0.0434683	0.757107	26.7494
genus..Eubacteriumxylanophilumgroup.id.14375	Coeliac disease	9	130498120	rs1999224	G	T	-0.0949051	0.0203503	3.10757e-06	-0.0669994	0.0397191	0.0916347	21.749
genus..Eubacteriumxylanophilumgroup.id.14375	Coeliac disease	16	84790559	rs2012708	A	G	0.0573202	0.0126905	6.27861e-06	0.0337033	0.0249126	0.176099	20.4013
genus..Eubacteriumxylanophilumgroup.id.14375	Coeliac disease	11	131009660	rs2213117	T	G	0.0877797	0.0189012	3.41515e-06	0.0654188	0.032407	0.0435231	21.5679
genus..Eubacteriumxylanophilumgroup.id.14375	Coeliac disease	4	87891938	rs75586835	A	G	-0.114498	0.0263455	1.38639e-05	0.00920755	0.0461271	0.841784	18.8878
genus..Ruminococcusgauvreauiigroup.id.11342	Coeliac disease	2	191954852	rs10931481	G	A	0.0610096	0.0130484	2.9306e-06	0.0263419	0.0260173	0.311312	21.8615
genus..Ruminococcusgauvreauiigroup.id.11342	Coeliac disease	1	161880482	rs12079579	A	G	0.0955324	0.0213436	7.60822e-06	-0.0215844	0.0423951	0.610665	20.0339
genus..Ruminococcusgauvreauiigroup.id.11342	Coeliac disease	7	153487396	rs12539819	C	T	0.110654	0.0240684	4.27654e-06	0.036299	0.0467999	0.437973	21.1367
genus..Ruminococcusgauvreauiigroup.id.11342	Coeliac disease	12	61119266	rs1391597	C	T	0.0590284	0.0124874	2.27801e-06	-0.0124374	0.0242137	0.607497	22.345
genus..Ruminococcusgauvreauiigroup.id.11342	Coeliac disease	10	29201860	rs2047242	A	G	-0.067603	0.0133738	4.30629e-07	-0.0202094	0.0282352	0.474145	25.552
genus..Ruminococcusgauvreauiigroup.id.11342	Coeliac disease	8	137090850	rs2166943	A	C	0.0566974	0.0123497	4.41122e-06	-0.0231505	0.0239407	0.333547	21.0773
genus..Ruminococcusgauvreauiigroup.id.11342	Coeliac disease	15	85563483	rs289410	G	A	-0.0654926	0.0139101	2.49823e-06	-0.000693397	0.0262916	0.97896	22.1678
genus..Ruminococcusgauvreauiigroup.id.11342	Coeliac disease	5	166419552	rs431418	A	G	-0.094737	0.0210157	6.54677e-06	0.0515011	0.0406479	0.205154	20.3213
genus..Ruminococcusgauvreauiigroup.id.11342	Coeliac disease	16	2767894	rs71386687	T	G	0.121037	0.02386	3.91996e-07	0.0481949	0.0377106	0.201243	25.7333
genus..Ruminococcusgauvreauiigroup.id.11342	Coeliac disease	4	18824860	rs73802842	C	A	0.0736808	0.0169665	1.40724e-05	0.00292557	0.0278837	0.916439	18.8593
genus..Ruminococcusgauvreauiigroup.id.11342	Coeliac disease	3	112372317	rs9870933	A	G	0.0621643	0.0126072	8.18643e-07	-0.0106663	0.0242263	0.659736	24.3135
genus..Ruminococcusgnavusgroup.id.14376	Coeliac disease	10	6512581	rs11597105	A	G	0.114673	0.0250653	4.7629e-06	-0.032834	0.0298464	0.271288	20.9303
genus..Ruminococcusgnavusgroup.id.14376	Coeliac disease	16	433078	rs11864644	T	C	-0.139804	0.0318253	1.11877e-05	0.0622739	0.0371425	0.093616	19.2971
genus..Ruminococcusgnavusgroup.id.14376	Coeliac disease	1	115168097	rs12136548	C	T	0.0901946	0.0196476	4.41929e-06	-0.0294348	0.0260639	0.258758	21.0738
genus..Ruminococcusgnavusgroup.id.14376	Coeliac disease	2	36259341	rs12989336	G	A	-0.0846861	0.0187936	6.60271e-06	0.0173078	0.0264572	0.512995	20.305
genus..Ruminococcusgnavusgroup.id.14376	Coeliac disease	5	18662686	rs13163520	G	A	-0.127377	0.0233883	5.14575e-08	-0.00745174	0.0305496	0.807291	29.6611
genus..Ruminococcusgnavusgroup.id.14376	Coeliac disease	8	129224680	rs2909242	C	A	-0.0909965	0.018351	7.09801e-07	-0.0421637	0.0251965	0.0942497	24.5883
genus..Ruminococcusgnavusgroup.id.14376	Coeliac disease	9	135838591	rs3124783	A	G	-0.11599	0.0249099	3.21836e-06	-0.0123315	0.0353723	0.727374	21.6818
genus..Ruminococcusgnavusgroup.id.14376	Coeliac disease	4	190110710	rs4388134	C	T	-0.0904997	0.0203544	8.74052e-06	0.0401593	0.0263654	0.127712	19.7686
genus..Ruminococcusgnavusgroup.id.14376	Coeliac disease	2	144700007	rs62167033	T	C	0.185289	0.0396295	2.93196e-06	-0.0580108	0.0601923	0.335167	21.8606
genus..Ruminococcusgnavusgroup.id.14376	Coeliac disease	3	146290310	rs78399089	T	C	0.144445	0.0326618	9.75913e-06	0.0501939	0.0371085	0.176175	19.558
genus..Ruminococcusgnavusgroup.id.14376	Coeliac disease	2	122096018	rs934940	A	C	-0.105045	0.0229588	4.75404e-06	0.00480353	0.035001	0.890841	20.9339
genus..Ruminococcustorquesgroup.id.14377	Coeliac disease	10	4639762	rs10904297	A	G	-0.167804	0.0389812	1.67176e-05	0.0195775	0.0814272	0.809997	18.5309
genus..Ruminococcustorquesgroup.id.14377	Coeliac disease	9	27225258	rs10967781	C	A	0.0507994	0.0113322	7.36924e-06	0.0011978	0.0261212	0.963425	20.0949
genus..Ruminococcustorquesgroup.id.14377	Coeliac disease	14	26130404	rs12434631	A	G	0.074697	0.0153401	1.11932e-06	-0.0277516	0.0381921	0.467452	23.7111
genus..Ruminococcustorquesgroup.id.14377	Coeliac disease	6	67262102	rs1475330	T	C	0.0523492	0.01182	9.47362e-06	-0.00733938	0.0276459	0.790642	19.6147
genus..Ruminococcustorquesgroup.id.14377	Coeliac disease	19	49218060	rs35866622	T	C	-0.0612024	0.0109421	2.22818e-08	-0.0167309	0.0250289	0.503837	31.2848
genus..Ruminococcustorquesgroup.id.14377	Coeliac disease	11	132663147	rs4073731	T	C	0.0651948	0.0142221	4.5607e-06	-0.0177597	0.0319131	0.577868	21.0135
genus..Ruminococcustorquesgroup.id.14377	Coeliac disease	8	76769843	rs77034621	T	G	-0.151553	0.0335878	6.41759e-06	0.0218675	0.0906772	0.809433	20.3594
genus.Actinomyces.id.423	Coeliac disease	15	99492313	rs2715439	C	T	0.0746684	0.0164822	5.89142e-06	-0.00461688	0.0236859	0.845455	20.5232
genus.Actinomyces.id.423	Coeliac disease	6	67207371	rs34583783	G	T	0.126596	0.0268461	2.40976e-06	0.0682492	0.0488583	0.162449	22.2371
genus.Actinomyces.id.423	Coeliac disease	6	133007480	rs35011108	A	G	0.232634	0.0512044	5.53966e-06	-0.00589057	0.0471119	0.900497	20.641
genus.Actinomyces.id.423	Coeliac disease	6	169224781	rs4073240	G	A	0.0749687	0.0167368	7.48996e-06	0.00745002	0.0241661	0.757867	20.0638
genus.Actinomyces.id.423	Coeliac disease	10	4782841	rs4146653	G	A	0.0985224	0.0214182	4.22634e-06	0.0170219	0.0340114	0.61674	21.1594
genus.Actinomyces.id.423	Coeliac disease	3	101352439	rs71315246	A	G	-0.0969809	0.021925	9.7207e-06	-0.0271758	0.0345295	0.431264	19.5655
genus.Actinomyces.id.423	Coeliac disease	10	127532121	rs7915461	T	C	0.18776	0.0401636	2.94135e-06	-0.034165	0.046923	0.466547	21.8544
genus.Adlercreutzia.id.812	Coeliac disease	11	98386085	rs11604400	C	T	-0.102524	0.0234834	1.26645e-05	-0.00692529	0.0386695	0.857868	19.0604
genus.Adlercreutzia.id.812	Coeliac disease	7	48844151	rs13231526	C	A	0.143237	0.0311654	4.30634e-06	-4.90058e-05	0.0434197	0.999099	21.1234
genus.Adlercreutzia.id.812	Coeliac disease	18	75009770	rs2717140	C	T	-0.119225	0.0251081	2.04958e-06	0.0260804	0.0395818	0.509961	22.548
genus.Adlercreutzia.id.812	Coeliac disease	3	105355971	rs55719207	G	A	-0.0699243	0.0158036	9.66317e-06	-0.000290519	0.0243101	0.990465	19.5769
genus.Adlercreutzia.id.812	Coeliac disease	1	69444163	rs6664405	T	C	-0.0953084	0.0210752	6.11693e-06	0.0657091	0.0336874	0.0511105	20.4513
genus.Adlercreutzia.id.812	Coeliac disease	4	171281359	rs7680684	C	T	-0.083381	0.0168901	7.94624e-07	0.00658047	0.0249953	0.792344	24.3708
genus.Adlercreutzia.id.812	Coeliac disease	6	123909083	rs9490822	C	T	-0.0734512	0.0155789	2.41962e-06	-0.0812443	0.0235724	0.000567701	22.2292
genus.Adlercreutzia.id.812	Coeliac disease	17	48864179	rs9915817	T	C	0.0749219	0.016833	8.55145e-06	0.0523387	0.0261356	0.045222	19.8104
genus.Akkermansia.id.4037	Coeliac disease	12	130309670	rs111862613	T	C	0.0911199	0.0196748	3.63381e-06	-0.0223592	0.0314923	0.477712	21.4489
genus.Akkermansia.id.4037	Coeliac disease	18	49473635	rs117107102	A	G	0.204406	0.0431629	2.18309e-06	-0.0592351	0.0565648	0.295003	22.4268
genus.Akkermansia.id.4037	Coeliac disease	4	95027272	rs11729256	T	C	0.0750473	0.0150184	5.82224e-07	-0.0382654	0.0315295	0.224886	24.9702
genus.Akkermansia.id.4037	Coeliac disease	15	97570657	rs12908520	G	A	0.061772	0.0130954	2.39252e-06	-0.0332213	0.0238474	0.163596	22.2509
genus.Akkermansia.id.4037	Coeliac disease	16	81063149	rs2602429	C	T	0.0745352	0.0156201	1.82638e-06	-0.0425436	0.0270145	0.115293	22.7695
genus.Akkermansia.id.4037	Coeliac disease	10	5064327	rs4242783	G	A	0.0685454	0.0147701	3.47009e-06	0.00844726	0.0262888	0.747963	21.5373
genus.Akkermansia.id.4037	Coeliac disease	11	130280667	rs4936098	A	G	0.0649225	0.0135934	1.78783e-06	-0.00671183	0.0247863	0.786555	22.8105
genus.Akkermansia.id.4037	Coeliac disease	1	41074472	rs61779207	G	A	-0.0760539	0.0167769	5.80842e-06	0.0151865	0.0285723	0.595064	20.5503
genus.Akkermansia.id.4037	Coeliac disease	4	100544188	rs74542928	T	C	0.112623	0.0236434	1.90375e-06	-0.0156865	0.0560929	0.779744	22.6898
genus.Akkermansia.id.4037	Coeliac disease	6	56341481	rs9349825	A	G	-0.0703407	0.0147133	1.74635e-06	-0.003868	0.030076	0.897668	22.8557
genus.Akkermansia.id.4037	Coeliac disease	20	31867840	rs941682	G	A	-0.0632957	0.0143777	1.07079e-05	-0.0409557	0.0265448	0.122858	19.3808
genus.Alistipes.id.968	Coeliac disease	13	38057357	rs1107244	G	A	0.0758558	0.0171182	9.36717e-06	0.0556379	0.044204	0.208152	19.6363
genus.Alistipes.id.968	Coeliac disease	7	62443498	rs11769002	G	A	-0.0528793	0.0109389	1.33764e-06	-0.000555809	0.0241427	0.981633	23.3683
genus.Alistipes.id.968	Coeliac disease	5	177755179	rs11958296	A	G	-0.0981222	0.0218272	6.94362e-06	0.00250039	0.0575161	0.965325	20.2087
genus.Alistipes.id.968	Coeliac disease	2	178000949	rs12990744	C	T	-0.0776618	0.0172986	7.13925e-06	-0.0370453	0.0388937	0.340856	20.1556
genus.Alistipes.id.968	Coeliac disease	9	14080129	rs1689282	A	C	-0.0520061	0.0113942	5.01245e-06	0.019324	0.0252579	0.44423	20.8325
genus.Alistipes.id.968	Coeliac disease	10	127787142	rs2290844	C	T	0.0813969	0.0191632	2.16105e-05	-0.0805587	0.0376791	0.0325147	18.0418
genus.Alistipes.id.968	Coeliac disease	8	144428720	rs2450745	A	C	-0.080524	0.0184702	1.30256e-05	0.0806605	0.0465676	0.083253	19.0068
genus.Alistipes.id.968	Coeliac disease	11	130887552	rs2875322	T	C	-0.0580945	0.0131432	9.86539e-06	-0.0320719	0.031627	0.31055	19.5373
genus.Alistipes.id.968	Coeliac disease	17	52776479	rs34417064	A	G	-0.048202	0.0106868	6.47051e-06	-0.0289684	0.0238128	0.223793	20.3437
genus.Alistipes.id.968	Coeliac disease	20	41191335	rs4810359	A	G	-0.0652428	0.0146155	8.04672e-06	-0.00302639	0.03606	0.933115	19.9267
genus.Alistipes.id.968	Coeliac disease	11	17511427	rs7129639	C	A	-0.0524955	0.0109584	1.66409e-06	-0.0433567	0.0251017	0.084124	22.9484
genus.Alistipes.id.968	Coeliac disease	21	40580258	rs8130320	A	G	-0.049002	0.010717	4.82273e-06	-0.0100568	0.023811	0.672763	20.9064
genus.Allisonella.id.2174	Coeliac disease	5	114286707	rs1901739	T	G	0.115769	0.0248626	3.21898e-06	0.0248866	0.0236974	0.293633	21.6814
genus.Allisonella.id.2174	Coeliac disease	12	28018998	rs35110698	T	C	-0.146322	0.0320852	5.10518e-06	0.0211777	0.0335148	0.527458	20.7974
genus.Allisonella.id.2174	Coeliac disease	9	100150556	rs35778461	C	T	0.146679	0.0297186	7.99075e-07	-0.0236376	0.0282614	0.402935	24.3601
genus.Allisonella.id.2174	Coeliac disease	11	88632972	rs594561	C	T	0.112231	0.0251681	8.22485e-06	0.0150978	0.0236561	0.52333	19.8849
genus.Allisonella.id.2174	Coeliac disease	9	79110160	rs602075	A	G	0.168974	0.0296976	1.27162e-08	0.0158747	0.026866	0.554598	32.3742
genus.Allisonella.id.2174	Coeliac disease	2	33607071	rs6742198	G	A	0.149152	0.0316484	2.44366e-06	-0.0153136	0.0277801	0.581466	22.2102
genus.Allisonella.id.2174	Coeliac disease	7	137968010	rs76904847	G	A	0.148523	0.0334857	9.1888e-06	0.0228745	0.0315261	0.4681	19.6731
genus.Allisonella.id.2174	Coeliac disease	10	122413451	rs7898615	T	G	0.167966	0.0373586	6.92267e-06	-0.0455451	0.0346412	0.188588	20.2145
genus.Alloprevotella.id.961	Coeliac disease	21	36053643	rs2154444	T	G	0.138234	0.0308961	7.67081e-06	-0.020972	0.0268599	0.434926	20.0182
genus.Alloprevotella.id.961	Coeliac disease	21	40993008	rs34619204	G	A	-0.156037	0.0344392	5.87639e-06	-0.00627556	0.0312203	0.840692	20.528
genus.Alloprevotella.id.961	Coeliac disease	1	234126516	rs4364940	A	G	0.126418	0.0282207	7.47813e-06	0.0216056	0.0257076	0.400665	20.0669
genus.Alloprevotella.id.961	Coeliac disease	3	152805600	rs4680035	A	G	-0.119599	0.0259446	4.03052e-06	0.0177027	0.0243932	0.46801	21.2503
genus.Alloprevotella.id.961	Coeliac disease	4	189076705	rs58212166	A	G	-0.161506	0.0359102	6.87607e-06	-0.0138082	0.0305264	0.651026	20.2274
genus.Anaerofilum.id.2053	Coeliac disease	11	1051715	rs10794359	T	C	-0.0953524	0.02006	2.00057e-06	0.0163119	0.0239786	0.496334	22.5945
genus.Anaerofilum.id.2053	Coeliac disease	2	3838940	rs1563175	A	C	0.0923834	0.0202157	4.88001e-06	-0.0637412	0.0237113	0.0071834	20.8838
genus.Anaerofilum.id.2053	Coeliac disease	2	76698142	rs17012738	T	G	0.0903417	0.0200239	6.43148e-06	0.0149807	0.0236662	0.526732	20.3553
genus.Anaerofilum.id.2053	Coeliac disease	14	30991358	rs17096874	C	T	-0.126337	0.0268919	2.62779e-06	0.0296163	0.0290087	0.30728	22.0708
genus.Anaerofilum.id.2053	Coeliac disease	12	67167461	rs4244069	G	A	-0.146775	0.0326594	6.98668e-06	0.0198573	0.0356835	0.57788	20.1969
genus.Anaerofilum.id.2053	Coeliac disease	1	247145690	rs4506496	G	A	0.10309	0.0212861	1.27857e-06	0.0229546	0.0260041	0.377382	23.4552
genus.Anaerofilum.id.2053	Coeliac disease	3	129686434	rs712981	A	C	0.10076	0.0202902	6.83784e-07	-0.0406622	0.0243184	0.0945083	24.6603
genus.Anaerofilum.id.2053	Coeliac disease	2	191139151	rs79598899	C	T	0.182586	0.0357284	3.21518e-07	0.127612	0.0569401	0.025015	26.1159
genus.Anaerofilum.id.2053	Coeliac disease	12	117811409	rs816292	T	C	-0.113003	0.02204	2.9416e-07	0.0116335	0.0261441	0.656337	26.2877
genus.Anaerofilum.id.2053	Coeliac disease	9	104339812	rs9299345	T	C	-0.1364	0.0302372	6.45257e-06	-0.0139029	0.0400082	0.728216	20.349
genus.Anaerostipes.id.1991	Coeliac disease	11	105615253	rs10502061	A	G	0.0835752	0.0192017	1.34595e-05	0.0386179	0.0370174	0.296839	18.9442
genus.Anaerostipes.id.1991	Coeliac disease	3	171100102	rs2014785	T	C	0.0515687	0.0112199	4.30275e-06	-0.00315706	0.0239964	0.895329	21.125
genus.Anaerostipes.id.1991	Coeliac disease	2	228018671	rs2396460	T	C	-0.0512653	0.0109555	2.87727e-06	0.00815221	0.0237821	0.731759	21.8967
genus.Anaerostipes.id.1991	Coeliac disease	10	117383184	rs2804244	A	G	-0.053089	0.0110983	1.72235e-06	0.00766834	0.024329	0.752615	22.8822
genus.Anaerostipes.id.1991	Coeliac disease	9	13525082	rs3900776	G	A	-0.110013	0.0236302	3.23e-06	-0.0852228	0.0722143	0.237946	21.6748
genus.Anaerostipes.id.1991	Coeliac disease	17	2850737	rs60983350	G	A	-0.0539901	0.0116575	3.63292e-06	0.0234074	0.0252405	0.353731	21.4494
genus.Anaerostipes.id.1991	Coeliac disease	2	142774333	rs62157625	T	C	0.088573	0.0185548	1.80966e-06	0.0539597	0.0364753	0.139046	22.7872
genus.Anaerostipes.id.1991	Coeliac disease	21	25873624	rs62215703	G	A	0.0644965	0.0136702	2.38126e-06	-0.00799857	0.0287858	0.781115	22.2599
genus.Anaerostipes.id.1991	Coeliac disease	9	1582701	rs6474958	A	G	-0.0500065	0.0112001	8.01317e-06	0.0240664	0.0255383	0.346007	19.9347
genus.Anaerostipes.id.1991	Coeliac disease	2	39351569	rs6726833	C	A	-0.0877497	0.0189408	3.60694e-06	-0.056322	0.0439602	0.200123	21.4631
genus.Anaerostipes.id.1991	Coeliac disease	4	169690814	rs6854026	T	C	-0.0508482	0.0109075	3.13518e-06	-0.0270255	0.0238783	0.257719	21.732
genus.Anaerostipes.id.1991	Coeliac disease	16	77574020	rs7193624	C	T	0.0750642	0.0150723	6.34981e-07	0.00588102	0.0434227	0.892267	24.803
genus.Anaerostipes.id.1991	Coeliac disease	19	1497547	rs78735375	A	C	-0.137429	0.0305304	6.75191e-06	0.123037	0.0599806	0.0402393	20.2623
genus.Anaerotruncus.id.2054	Coeliac disease	14	30418008	rs10150232	A	G	0.0567088	0.0124877	5.59427e-06	-0.0183064	0.0296238	0.5366	20.6222
[truncated: 1,319 more rows]

## Sheet: Table S3
Table S3. IVs related to Lactose intolerance and Gut Microbiota taxa (locus-wide significance, P < 1.0×10-5)
[truncated: 37 more rows]

## Sheet: Table S4
Table S4. IVs related to Coeliac disease and Gut Microbiota taxa (locus-wide significance, P < 5.0×10-8)
[truncated: 166 more rows]

[truncated: 16 more sheets: Table S5, Table S6, Table S7, Table S8, Table S9, Table S10, Table S11, Table S12, Table S13, Table S14, Table S15, Table S16, Table S17, Table S18, Table S19, Table S20]
